# Supplementary material for: Synergy of Solid-State NMR, Single-Crystal X-ray Diffraction, and Crystal Structure Prediction Methods: A Case Study of Teriflunomide (TFM)
Source: Cryst Growth Des. 2021 May 10;21(6):3328–43. doi: 10.1021/acs.cgd.1c00123 (PMC8273857; doi:10.1021/acs.cgd.1c00123)
Supplement: Supplementary file 1 — cg1c00123_si_001.zip [file cg1c00123_si_001.zip]

Archive with 3 entries (3 files):
- castep-magres-files/TFM-LT-NMR.magres
- castep-magres-files/TFM-RT-A-NMR.magres
- castep-magres-files/TFM-RT-B-NMR.magres
