# Supplementary material for: Synergy of Solid-State NMR, Single-Crystal X-ray Diffraction, and Crystal Structure Prediction Methods: A Case Study of Teriflunomide (TFM)
Source: Cryst Growth Des. 2021 May 10;21(6):3328–43. doi: 10.1021/acs.cgd.1c00123 (PMC8273857; doi:10.1021/acs.cgd.1c00123)
Supplement: Supplementary file 1 — cg1c00123_si_001.zip [file cg1c00123_si_001.zip › castep-magres-files/TFM-LT-NMR.magres]

#$magres-abinitio-v1.0
# See http://www.ccpnc.ac.uk/pmwiki.php/CCPNC/Fileformat for format definition and code samples and libraries
[calculation]
calc_code CASTEP
calc_code_version  19.1
calc_code_hgversion af76f8667f84+ Castep191_branch Tue, 20 Aug 2019 10:55:42 +0100  
calc_code_platform linux_x86_64_ifort17                                            
calc_name /net/scratch/people/plgtompaw/castep/Ter/last/TMF-LT-nmr/TMF-LT-nmr
calc_comment CASTEP calculation from Materials Studio                                        
calc_xcfunctional PBE 
calc_cutoffenergy    630.00000000 eV
calc_pspot H 1|0.6|9|10|15|10UU(qc=8)[]
calc_pspot C 2|1.4|11|12|14.7|20UU:21UU(qc=7)[]
calc_pspot N 2|1.1|12|16|19|20UU:21UU(qc=7)[]
calc_pspot O 2|1.1|14|18|21|20UU:21UU(qc=7)[]
calc_pspot F 2|1.2|10.5|13|14.5|20UU:21UU(qc=7)[]
calc_kpoint_mp_grid 2 1 1
calc_kpoint_mp_offset       0.00000000      0.00000000      0.00000000
[/calculation]
[atoms]
units lattice Angstrom
lattice           8.0437073523006717E+00         -3.8765628166958650E+00         -3.6315033846286608E+00          0.0000000000000000E+00          1.1235830345835065E+01         -1.1421958214993810E+00          0.0000000000000000E+00          0.0000000000000000E+00          1.2628061002379136E+01
units atom Angstrom
symmetry x,y,z
symmetry -x,-y,-z
atom H       H   1          5.7268400536770665E+00          7.0375417598903223E+00          6.1887498313196270E+00
atom H       H   2          2.4994357818140207E+00          8.3267474234002066E+00          3.8975817164226050E+00
atom H       H   3          4.3952135855372658E+00          5.0933159949981457E+00          3.6454343638005828E+00
atom H       H   4          3.7424570196699047E+00          3.3684655466109814E+00          2.0101372829527668E+00
atom H       H   5          4.5857211747336241E-01          5.8341943534310232E+00          7.0642417327874496E-01
atom H       H   6          1.0830970022928630E+00          7.5456433755004264E+00          2.3711017291756655E+00
atom H       H   7          5.4212323842710664E+00          9.7172091515942292E+00          8.5744831314771730E+00
atom H       H   8          4.9803809786535602E+00          1.0850369624909311E+01          7.2597933103956720E+00
atom H       H   9          6.6560426933540171E+00          1.0245335147601807E+01          7.4351791147075739E+00
atom H       H  10         -1.5782813204763577E+00          2.3336354742659666E+00          3.5384474647775082E+00
atom H       H  11          1.5877275374540927E+00          9.4056166816490994E-01          5.8837885276851623E+00
atom H       H  12          7.8816593305710958E-01          4.5015687700341527E+00          5.2660421764848078E+00
atom H       H  13          1.4300106152730350E+00          6.2712253087533938E+00          6.8577846059366347E+00
atom H       H  14          2.8306749410201957E+00          3.2830120509181726E+00          9.6347520745338127E+00
atom H       H  15          2.2038169480425802E+00          1.5101556332596202E+00          8.0222858560367296E+00
atom H       H  16         -2.4694027360967161E+00         -8.0192610931207897E-01          2.1158237440530296E+00
atom H       H  17         -7.9949880846081356E-01         -1.4266268029127374E+00          2.3306908730736939E+00
atom H       H  18         -1.1859282437372947E+00         -2.3632092280163408E-01          1.0536034522177924E+00
atom H       H  19         -5.7268400536770665E+00         -7.0375417598903223E+00         -6.1887498313196270E+00
atom H       H  20         -2.4994357818140207E+00         -8.3267474234002066E+00         -3.8975817164226050E+00
atom H       H  21         -4.3952135855372658E+00         -5.0933159949981457E+00         -3.6454343638005828E+00
atom H       H  22         -3.7424570196699047E+00         -3.3684655466109814E+00         -2.0101372829527668E+00
atom H       H  23         -4.5857211747336241E-01         -5.8341943534310232E+00         -7.0642417327874496E-01
atom H       H  24         -1.0830970022928630E+00         -7.5456433755004264E+00         -2.3711017291756655E+00
atom H       H  25         -5.4212323842710664E+00         -9.7172091515942292E+00         -8.5744831314771730E+00
atom H       H  26         -4.9803809786535602E+00         -1.0850369624909311E+01         -7.2597933103956720E+00
atom H       H  27         -6.6560426933540171E+00         -1.0245335147601807E+01         -7.4351791147075739E+00
atom H       H  28          1.5782813204763577E+00         -2.3336354742659666E+00         -3.5384474647775082E+00
atom H       H  29         -1.5877275374540927E+00         -9.4056166816490994E-01         -5.8837885276851623E+00
atom H       H  30         -7.8816593305710958E-01         -4.5015687700341527E+00         -5.2660421764848078E+00
atom H       H  31         -1.4300106152730350E+00         -6.2712253087533938E+00         -6.8577846059366347E+00
atom H       H  32         -2.8306749410201957E+00         -3.2830120509181726E+00         -9.6347520745338127E+00
atom H       H  33         -2.2038169480425802E+00         -1.5101556332596202E+00         -8.0222858560367296E+00
atom H       H  34          2.4694027360967161E+00          8.0192610931207897E-01         -2.1158237440530296E+00
atom H       H  35          7.9949880846081356E-01          1.4266268029127374E+00         -2.3306908730736939E+00
atom H       H  36          1.1859282437372947E+00          2.3632092280163408E-01         -1.0536034522177924E+00
atom C       C   1          2.7760467564088662E+00          6.4372613366214422E+00          3.1326276834170708E+00
atom C       C   2          3.5259978913371803E+00          5.2517290789405298E+00          3.0176285444767390E+00
atom C       C   3          3.1586155026749072E+00          4.2858760892081236E+00          2.0867944690678439E+00
atom C       C   4          2.0556091920443711E+00          4.4844270027745345E+00          1.2524161840422066E+00
atom C       C   5          1.3160105152241472E+00          5.6658245129268634E+00          1.3528806279833454E+00
atom C       C   6          1.6661672996764414E+00          6.6291794838322566E+00          2.2882734361666262E+00
atom C       C   7          4.0515179523589691E+00          7.5103403880378741E+00          4.9764945264061931E+00
atom C       C   8          4.2427132898295472E+00          8.7383694627098425E+00          5.7602456782382685E+00
atom C       C   9          5.3041705791886873E+00          8.8041166774203639E+00          6.6726440014946666E+00
atom C       C  10          5.5939386364261336E+00          9.9837522201594950E+00          7.5207376459116864E+00
atom C       C  11          1.6394110286207055E+00          3.3977024496015704E+00          3.1529454045418420E-01
atom C       C  12          3.4250301849890712E+00          9.8702088703989492E+00          5.6023115196375608E+00
atom C       C  13          1.4078146029389729E+00          2.8801983786776453E+00          6.5619084000771384E+00
atom C       C  14          1.2126071158407412E+00          4.2311766670752391E+00          6.2278397796974287E+00
atom C       C  15          1.5853359406662471E+00          5.2256759208433836E+00          7.1246572004274364E+00
atom C       C  16          2.1539632346834039E+00          4.8920520447563431E+00          8.3593981970907585E+00
atom C       C  17          2.3739789965457025E+00          3.5524061357798460E+00          8.6844275818012502E+00
atom C       C  18          2.0122682316468561E+00          2.5554324378531077E+00          7.7871857749866393E+00
atom C       C  19          7.9388186678371706E-02          1.8148117751874553E+00          4.7713399447630875E+00
atom C       C  20         -1.1862314378795330E-01          6.0802228363932509E-01          3.9572320987735408E+00
atom C       C  21         -1.1399285657612317E+00          5.9029486589980573E-01          2.9990258956380158E+00
atom C       C  22         -1.4021515739858939E+00         -5.4765419245738955E-01          2.0866077475113887E+00
atom C       C  23          2.5263937649667385E+00          5.9947557402463207E+00          9.2995743246312212E+00
atom C       C  24          6.7402575957497468E-01         -5.3887489959848345E-01          4.1341322518190990E+00
atom C       C  25         -2.7760467564088662E+00         -6.4372613366214422E+00         -3.1326276834170708E+00
atom C       C  26         -3.5259978913371803E+00         -5.2517290789405298E+00         -3.0176285444767390E+00
atom C       C  27         -3.1586155026749072E+00         -4.2858760892081236E+00         -2.0867944690678439E+00
atom C       C  28         -2.0556091920443711E+00         -4.4844270027745345E+00         -1.2524161840422066E+00
atom C       C  29         -1.3160105152241472E+00         -5.6658245129268634E+00         -1.3528806279833454E+00
atom C       C  30         -1.6661672996764414E+00         -6.6291794838322566E+00         -2.2882734361666262E+00
atom C       C  31         -4.0515179523589691E+00         -7.5103403880378741E+00         -4.9764945264061931E+00
atom C       C  32         -4.2427132898295472E+00         -8.7383694627098425E+00         -5.7602456782382685E+00
atom C       C  33         -5.3041705791886873E+00         -8.8041166774203639E+00         -6.6726440014946666E+00
atom C       C  34         -5.5939386364261336E+00         -9.9837522201594950E+00         -7.5207376459116864E+00
atom C       C  35         -1.6394110286207055E+00         -3.3977024496015704E+00         -3.1529454045418420E-01
atom C       C  36         -3.4250301849890712E+00         -9.8702088703989492E+00         -5.6023115196375608E+00
atom C       C  37         -1.4078146029389729E+00         -2.8801983786776453E+00         -6.5619084000771384E+00
atom C       C  38         -1.2126071158407412E+00         -4.2311766670752391E+00         -6.2278397796974287E+00
atom C       C  39         -1.5853359406662471E+00         -5.2256759208433836E+00         -7.1246572004274364E+00
atom C       C  40         -2.1539632346834039E+00         -4.8920520447563431E+00         -8.3593981970907585E+00
atom C       C  41         -2.3739789965457025E+00         -3.5524061357798460E+00         -8.6844275818012502E+00
atom C       C  42         -2.0122682316468561E+00         -2.5554324378531077E+00         -7.7871857749866393E+00
atom C       C  43         -7.9388186678371706E-02         -1.8148117751874553E+00         -4.7713399447630875E+00
atom C       C  44          1.1862314378795330E-01         -6.0802228363932509E-01         -3.9572320987735408E+00
atom C       C  45          1.1399285657612317E+00         -5.9029486589980573E-01         -2.9990258956380158E+00
atom C       C  46          1.4021515739858939E+00          5.4765419245738955E-01         -2.0866077475113887E+00
atom C       C  47         -2.5263937649667385E+00         -5.9947557402463207E+00         -9.2995743246312212E+00
atom C       C  48         -6.7402575957497468E-01          5.3887489959848345E-01         -4.1341322518190990E+00
atom N       N   1          3.0745527982715704E+00          7.4794012898824418E+00          4.0300363115831752E+00
atom N       N   2          2.7544834144522499E+00          1.0816761593840049E+01          5.4651329290510899E+00
atom N       N   3          1.0704987215614772E+00          1.8176207919187199E+00          5.7019699827192794E+00
atom N       N   4          1.3265106014872710E+00         -1.4912920165592829E+00          4.3128263681510512E+00
atom N       N   5         -3.0745527982715704E+00         -7.4794012898824418E+00         -4.0300363115831752E+00
atom N       N   6         -2.7544834144522499E+00         -1.0816761593840049E+01         -5.4651329290510899E+00
atom N       N   7         -1.0704987215614772E+00         -1.8176207919187199E+00         -5.7019699827192794E+00
atom N       N   8         -1.3265106014872710E+00          1.4912920165592829E+00         -4.3128263681510512E+00
atom O       O   1          4.8050900609212928E+00          6.5192030828049781E+00          5.1982039217675666E+00
atom O       O   2          6.1136815482996205E+00          7.7831497996527306E+00          6.8271639485974607E+00
atom O       O   3         -6.7559977538464278E-01          2.8121543436380909E+00          4.5891005956279356E+00
atom O       O   4         -1.9346722950473942E+00          1.6236841886101729E+00          2.8513782743948508E+00
atom O       O   5         -4.8050900609212928E+00         -6.5192030828049781E+00         -5.1982039217675666E+00
atom O       O   6         -6.1136815482996205E+00         -7.7831497996527306E+00         -6.8271639485974607E+00
atom O       O   7          6.7559977538464278E-01         -2.8121543436380909E+00         -4.5891005956279356E+00
atom O       O   8          1.9346722950473942E+00         -1.6236841886101729E+00         -2.8513782743948508E+00
atom F       F   1          8.8685115836439476E-01          3.8550731842687282E+00         -7.3366552905386462E-01
atom F       F   2          8.7212050264767971E-01          2.4408085699430360E+00          9.3399368727571441E-01
atom F       F   3          2.6991705456453614E+00          2.7351717793659263E+00         -2.2658378886371908E-01
atom F       F   4          3.1200090533686673E+00          5.5480987591942164E+00          1.0444871656011538E+01
atom F       F   5          3.3984072886094565E+00          6.8889445023517109E+00          8.7347499414867684E+00
atom F       F   6          1.4417547476510602E+00          6.7303961042015201E+00          9.6847332814834335E+00
atom F       F   7         -8.8685115836439476E-01         -3.8550731842687282E+00          7.3366552905386462E-01
atom F       F   8         -8.7212050264767971E-01         -2.4408085699430360E+00         -9.3399368727571441E-01
atom F       F   9         -2.6991705456453614E+00         -2.7351717793659263E+00          2.2658378886371908E-01
atom F       F  10         -3.1200090533686673E+00         -5.5480987591942164E+00         -1.0444871656011538E+01
atom F       F  11         -3.3984072886094565E+00         -6.8889445023517109E+00         -8.7347499414867684E+00
atom F       F  12         -1.4417547476510602E+00         -6.7303961042015201E+00         -9.6847332814834335E+00
[/atoms]
[magres]
units ms ppm
ms H  1          9.9322535100001801E+00          5.2663527846161884E+00          1.0980115971221602E+01          3.5194271633925607E+00          1.5474087382297997E+01          9.6073954828552512E+00          1.0851417647720174E+01          7.8956492241932352E+00          1.2888589539212242E+01
ms H  2          2.0720745642470035E+01         -3.2942353553495547E+00          3.9029451263595960E+00         -6.3282841663646590E+00          2.3429673502524821E+01         -1.0017702675615792E+00          3.2503526360385528E+00          1.8238824557216426E-01          1.8246041429935520E+01
ms H  3          1.9886398507844273E+01          3.7116547934517585E-01          3.5487273134300934E-01         -5.4745086626056327E-01          2.3626912354282222E+01          3.0014164057397354E+00          2.4373347164722312E+00          3.2256423200585780E+00          2.3590566078365878E+01
ms H  4          2.5863176210821429E+01         -3.6658772925512353E-02         -1.6805937661812014E+00          8.4912266147071924E-01          2.2777386909127713E+01          7.9199645342108038E-01          1.2241546763932127E+00          6.8256520760175565E-01          2.5126517116134234E+01
ms H  5          2.2843929106050496E+01         -2.0190379537185699E+00         -1.1580107326149756E+00         -1.3589738362128043E+00          2.4095151999457507E+01          2.4325632757734414E-01          8.1579125422885934E-01          1.5732522598917955E+00          2.2487995888836480E+01
ms H  6          2.5418884867699362E+01         -1.8268608362391453E-01         -5.5872105746021772E-01          8.6110915003840049E-01          2.4585067780556258E+01          2.5670249435915333E+00          2.9018979948206047E-01          1.7676531423356885E+00          2.3170523108365636E+01
ms H  7          2.3327905244507740E+01          3.5831220548131586E-02         -4.3868522280107952E-01         -1.1803829372655711E-01          2.6025138262092785E+01         -2.5416287215397487E-01          6.4877599517822127E-01         -7.3044342909934235E-01          3.3039108567467210E+01
ms H  8          2.7397887868849391E+01         -3.9672771476601798E-01          1.5644412305785065E+00         -2.2213143655318230E+00          3.0937586140665807E+01         -1.8981551261185797E-01          2.1925196767992503E+00          2.1617580184690904E-01          2.8338186220680157E+01
ms H  9          3.2448718415597170E+01          2.9737275359000415E+00         -1.1444852012961869E-01          3.0137389332089151E+00          2.7385676082360039E+01          1.0377189657696915E+00          1.1429721120308436E+00         -2.8879398298900216E-01          2.5610900234979908E+01
ms H 10          9.5824842111716926E+00          2.7789720026360105E+00          1.1694895884933425E+01          3.1424848186620835E+00          1.4769178025729941E+01          9.2076738185392148E+00          9.8033191252582981E+00          8.9916988067497048E+00          1.4734108921134574E+01
ms H 11          2.0370362822948291E+01         -3.8315527290317237E+00          5.4203146137721454E+00         -5.0354123724159106E+00          2.3733962549498937E+01         -1.4936854198469498E+00          1.5508539507855410E+00         -4.1717616855696860E-01          1.7223385012205295E+01
ms H 12          2.2340366247268435E+01          5.0750038881526405E-01          1.9647692283823395E+00          2.0135597244552383E+00          2.4958448078781540E+01         -6.6252273527776087E-02          1.3581614134431257E+00          1.9552598421483398E+00          2.2942332455651968E+01
ms H 13          2.1247837098815626E+01         -1.4963422530881350E+00          2.5797782529335125E+00          2.2825328445121118E-01          2.3218415455223166E+01          5.1053136317823833E-01          9.8205663368061213E-01          6.1670865464953284E-01          2.3437720508669305E+01
ms H 14          2.1609004751871939E+01         -1.0233916644617576E+00          9.9129331931476461E-01          4.2514689737059036E-01          2.4604759670072461E+01         -5.5351261421041553E-01          1.4316257121847023E-01          1.6530399302767933E+00          2.2462170321228314E+01
ms H 15          2.1539055245909960E+01          5.5258372337208794E-01         -7.3680569285141773E-01          1.2953449067932137E+00          2.3892036382550117E+01          5.4582443520319379E-01         -5.2202175298201127E-02         -5.0961673898874911E-02          2.5906082588473165E+01
ms H 16          3.1861938272452146E+01          2.9026218611875687E+00          1.6287911231223140E+00          3.2710379609202680E+00          2.7015992440008855E+01          1.1459351318663784E+00          1.5016959740672184E+00          2.2471107516690250E-01          2.5571110516297381E+01
ms H 17          2.6840441191789303E+01          4.6735621787627146E-01          1.3656363010512160E+00         -2.1053073188637059E+00          3.0080634769008078E+01          3.1473729513497123E-01          1.9989856707577351E+00          2.4411039844010737E-01          2.7466492713975732E+01
ms H 18          2.3681643160618815E+01          3.8985909775237287E-01         -6.5295615819299546E-01         -2.2660512954001272E-01          2.5171613455323129E+01         -9.5991052805151689E-01          4.9311102081755970E-01         -1.5946499509282845E+00          3.2464427278300406E+01
ms H 19          9.9322535100001801E+00          5.2663527846161884E+00          1.0980115971221602E+01          3.5194271633925607E+00          1.5474087382297997E+01          9.6073954828552512E+00          1.0851417647720174E+01          7.8956492241932352E+00          1.2888589539212242E+01
ms H 20          2.0720745642470035E+01         -3.2942353553495547E+00          3.9029451263595960E+00         -6.3282841663646590E+00          2.3429673502524821E+01         -1.0017702675615792E+00          3.2503526360385528E+00          1.8238824557216426E-01          1.8246041429935520E+01
ms H 21          1.9886398507844273E+01          3.7116547934517585E-01          3.5487273134300934E-01         -5.4745086626056327E-01          2.3626912354282222E+01          3.0014164057397354E+00          2.4373347164722312E+00          3.2256423200585780E+00          2.3590566078365878E+01
ms H 22          2.5863176210821429E+01         -3.6658772925512353E-02         -1.6805937661812014E+00          8.4912266147071924E-01          2.2777386909127713E+01          7.9199645342108038E-01          1.2241546763932127E+00          6.8256520760175565E-01          2.5126517116134234E+01
ms H 23          2.2843929106050496E+01         -2.0190379537185699E+00         -1.1580107326149756E+00         -1.3589738362128043E+00          2.4095151999457507E+01          2.4325632757734414E-01          8.1579125422885934E-01          1.5732522598917955E+00          2.2487995888836480E+01
ms H 24          2.5418884867699362E+01         -1.8268608362391453E-01         -5.5872105746021772E-01          8.6110915003840049E-01          2.4585067780556258E+01          2.5670249435915333E+00          2.9018979948206047E-01          1.7676531423356885E+00          2.3170523108365636E+01
ms H 25          2.3327905244507740E+01          3.5831220548131586E-02         -4.3868522280107952E-01         -1.1803829372655711E-01          2.6025138262092785E+01         -2.5416287215397487E-01          6.4877599517822127E-01         -7.3044342909934235E-01          3.3039108567467210E+01
ms H 26          2.7397887868849391E+01         -3.9672771476601798E-01          1.5644412305785065E+00         -2.2213143655318230E+00          3.0937586140665807E+01         -1.8981551261185797E-01          2.1925196767992503E+00          2.1617580184690904E-01          2.8338186220680157E+01
ms H 27          3.2448718415597170E+01          2.9737275359000415E+00         -1.1444852012961869E-01          3.0137389332089151E+00          2.7385676082360039E+01          1.0377189657696915E+00          1.1429721120308436E+00         -2.8879398298900216E-01          2.5610900234979908E+01
ms H 28          9.5824842111716926E+00          2.7789720026360105E+00          1.1694895884933425E+01          3.1424848186620835E+00          1.4769178025729941E+01          9.2076738185392148E+00          9.8033191252582981E+00          8.9916988067497048E+00          1.4734108921134574E+01
ms H 29          2.0370362822948291E+01         -3.8315527290317237E+00          5.4203146137721454E+00         -5.0354123724159106E+00          2.3733962549498937E+01         -1.4936854198469498E+00          1.5508539507855410E+00         -4.1717616855696860E-01          1.7223385012205295E+01
ms H 30          2.2340366247268435E+01          5.0750038881526405E-01          1.9647692283823395E+00          2.0135597244552383E+00          2.4958448078781540E+01         -6.6252273527776087E-02          1.3581614134431257E+00          1.9552598421483398E+00          2.2942332455651968E+01
ms H 31          2.1247837098815626E+01         -1.4963422530881350E+00          2.5797782529335125E+00          2.2825328445121118E-01          2.3218415455223166E+01          5.1053136317823833E-01          9.8205663368061213E-01          6.1670865464953284E-01          2.3437720508669305E+01
ms H 32          2.1609004751871939E+01         -1.0233916644617576E+00          9.9129331931476461E-01          4.2514689737059036E-01          2.4604759670072461E+01         -5.5351261421041553E-01          1.4316257121847023E-01          1.6530399302767933E+00          2.2462170321228314E+01
ms H 33          2.1539055245909960E+01          5.5258372337208794E-01         -7.3680569285141773E-01          1.2953449067932137E+00          2.3892036382550117E+01          5.4582443520319379E-01         -5.2202175298201127E-02         -5.0961673898874911E-02          2.5906082588473165E+01
ms H 34          3.1861938272452146E+01          2.9026218611875687E+00          1.6287911231223140E+00          3.2710379609202680E+00          2.7015992440008855E+01          1.1459351318663784E+00          1.5016959740672184E+00          2.2471107516690250E-01          2.5571110516297381E+01
ms H 35          2.6840441191789303E+01          4.6735621787627146E-01          1.3656363010512160E+00         -2.1053073188637059E+00          3.0080634769008078E+01          3.1473729513497123E-01          1.9989856707577351E+00          2.4411039844010737E-01          2.7466492713975732E+01
ms H 36          2.3681643160618815E+01          3.8985909775237287E-01         -6.5295615819299546E-01         -2.2660512954001272E-01          2.5171613455323129E+01         -9.5991052805151689E-01          4.9311102081755970E-01         -1.5946499509282845E+00          3.2464427278300406E+01
ms C  1          5.4822307052762881E+01          1.2082638933355101E+01         -6.0237619410891980E+01          1.6094085442933046E+01         -5.4911555043220304E+00         -7.1744423051503787E+01         -6.4252089848340290E+01         -7.2722779490769483E+01          3.0658853307494518E+01
ms C  2          3.7240364929162133E+01          3.7600977596028727E+01         -9.1375006125993224E+01          4.8191537089708660E+01          3.8979075127479440E+01         -4.0834113485830770E+01         -8.3539958123024888E+01         -3.3710112041974782E+01          7.8128876814465016E+01
ms C  3          4.5505795414509805E+01          6.9460922550080824E+01         -6.5964089633895881E+01          7.4507977892322316E+01         -1.0750626801822655E+01         -5.0800858978974262E+01         -5.9845034676509783E+01         -4.8286217894676298E+01          9.0584687914109836E+01
ms C  4          7.0672848238631914E+01          1.9168111454959551E+01         -5.7048407028346176E+01          1.5635148145504768E+01          1.8281281901617554E+01         -6.5840555539576769E+01         -5.9687323756119447E+01         -7.2988598912287443E+01          5.4055162845934646E+01
ms C  5          2.3872783181380008E+01          5.2380645332771934E+01         -1.0089757176003522E+02          4.8838162736771892E+01          4.0531513460597139E+01         -3.8773379203865275E+01         -9.3937251050575554E+01         -3.3501244520403802E+01          6.5830795235736957E+01
ms C  6          5.5265654636073990E+01          6.4974819659365238E+01         -5.8418355368550039E+01          6.3820991221703373E+01          1.3508758808249780E+01         -4.3021038929808043E+01         -5.2642209358036681E+01         -4.1204553279688000E+01          9.2435427395243082E+01
ms C  7          1.0652787496833298E+01          2.4625444568544341E-01         -6.4239330293975598E+01          9.7380455819474463E+00         -8.1869098507378055E+00         -3.1132683615390754E+01         -5.4451180108135432E+01         -4.6523494251188154E+01          5.5796263673848046E-01
ms C  8          9.7857064645018482E+01          5.2013495275564694E+01         -7.7732637367984578E+00          4.1230508465332925E+01          5.0633975398076565E+01         -6.1025545975484787E+00         -1.4193898202764352E+01         -2.3784534542542541E+00          1.2384938879570026E+02
ms C  9         -9.8374013767200452E+00          6.7216074230966285E+01         -5.4888536141497809E+01          5.2119498123386293E+01         -9.5340455522656526E+01         -5.3324553780364283E+01         -6.5051700975571634E+01         -3.9475038231032265E+01          2.4545079429888851E+01
ms C 10          1.3811053182207337E+02          9.1882471719420913E+00          2.1184413546302543E+00          8.2180090874350959E+00          1.6150627880707435E+02          1.4730020338155079E+01          1.8509904077377899E+00          1.7914989966572676E+01          1.4939115921068500E+02
ms C 11          3.1795773465116049E+01         -6.4042823568886078E+00          2.4385570530437475E+00         -6.0404325895480548E+00          2.8678696127150829E+01         -4.0155584033080460E-01          2.7860383200725964E+00         -4.7473594618433412E-01          2.8835247027499840E+01
ms C 12          5.2160664141824824E+01         -1.4282366468174962E+02          2.2577097327333775E+01         -1.4392986104714205E+02          1.4380237457300177E+02         -3.0688529026335839E+01          2.2600755545133921E+01         -3.3124451751256089E+01         -4.9309003048488705E+01
ms C 13          1.0025668827847170E+02         -2.6603211741902744E-01         -6.5371604670682558E+01         -1.0720854593239784E+01         -2.5844732868191180E+01         -4.3650635380724289E+01         -5.8608709420240096E+01         -5.1974532995246292E+01          1.0858019587126734E+01
ms C 14          1.4043591137555626E+02          2.0397046567715446E+01         -6.3060378634662861E+01          1.5179773839902513E+01          1.2625927524805903E+01          1.3831162556846380E+01         -7.9432017696007293E+01          2.8588217629107975E+00         -8.0975337423678795E+00
ms C 15          1.4706768149898934E+02          1.0076772543299267E+01         -5.7863512560274081E+01          1.5723091334649290E+01         -5.3023730016335101E+01          1.6658059630909438E+01         -6.4398408148311262E+01          1.7855408773345136E+01          3.2361976421813857E+01
ms C 16          1.2368457782347480E+02         -1.6746025373853342E+01         -5.9093486627280875E+01         -8.3708127859953656E+00         -1.0445103855358354E+01         -3.5195260056809573E+01         -5.6604762862799497E+01         -3.2989938215665568E+01          2.2452149445096516E+01
ms C 17          1.3190806734751601E+02          1.2680323458972868E+01         -8.4793791918093376E+01          1.6167525316546385E+01          1.0126903380209860E+01          1.2411996074178941E+01         -8.4400812673277812E+01          2.0613596735101734E+01         -1.0000416721457313E+01
ms C 18          1.3809709357975547E+02          7.4626269642373320E+00         -5.4454674060737560E+01          1.9659624898293512E+01         -3.3797206210827525E+01          1.0351562420185719E+01         -6.3324237414625003E+01          1.6369151501569402E+01          4.2119104324569221E+01
ms C 19          1.3436374069325083E+01         -3.0839549574294178E+00         -6.0741166294195850E+01          1.4025915133461972E+01         -7.7253817712149910E+00         -3.3371601877856683E+01         -6.0121781769570816E+01         -4.3398165121381254E+01          9.8384901345716003E-01
ms C 20          1.0044526065061626E+02          5.1048440369878001E+01         -7.0287970257364893E+00          4.1271313201136955E+01          4.7800560816797869E+01         -6.8040724402018329E+00         -1.5930658161009555E+01         -2.1878481185868193E+00          1.2087034505773568E+02
ms C 21         -4.6056496197353596E+00          7.0438664858650782E+01         -5.4275048234718916E+01          5.5977231146964115E+01         -9.1592466966211916E+01         -5.6293513877436425E+01         -6.2504154762023802E+01         -4.0791282773531037E+01          1.6564317541733381E+01
ms C 22          1.3876414951899037E+02          8.9100485699815408E+00          2.4929461462411187E+00          7.1151660227458127E+00          1.5846862594549486E+02          1.3567641900400094E+01          1.1469808239813055E+00          1.6941333176767905E+01          1.4862105181879392E+02
ms C 23          2.7054438181203416E+01         -3.3540681224902014E+00          3.1678596623289730E+00         -2.2060545834305429E+00          3.0127593420647344E+01         -5.5515096372722033E+00          2.6962881931413505E+00         -4.1059176254562866E+00          3.3196866252648043E+01
ms C 24          4.3760127358496199E+01         -1.3664330612225325E+02          2.6055109788525996E+01         -1.4082227933772634E+02          1.4761743763134723E+02         -3.9348697355693965E+01          2.7308080051853132E+01         -4.2282850924250198E+01         -4.5867640374136329E+01
ms C 25          5.4822307052762881E+01          1.2082638933355101E+01         -6.0237619410891980E+01          1.6094085442933046E+01         -5.4911555043220304E+00         -7.1744423051503787E+01         -6.4252089848340290E+01         -7.2722779490769483E+01          3.0658853307494518E+01
ms C 26          3.7240364929162133E+01          3.7600977596028727E+01         -9.1375006125993224E+01          4.8191537089708660E+01          3.8979075127479440E+01         -4.0834113485830770E+01         -8.3539958123024888E+01         -3.3710112041974782E+01          7.8128876814465016E+01
ms C 27          4.5505795414509805E+01          6.9460922550080824E+01         -6.5964089633895881E+01          7.4507977892322316E+01         -1.0750626801822655E+01         -5.0800858978974262E+01         -5.9845034676509783E+01         -4.8286217894676298E+01          9.0584687914109836E+01
ms C 28          7.0672848238631914E+01          1.9168111454959551E+01         -5.7048407028346176E+01          1.5635148145504768E+01          1.8281281901617554E+01         -6.5840555539576769E+01         -5.9687323756119447E+01         -7.2988598912287443E+01          5.4055162845934646E+01
ms C 29          2.3872783181380008E+01          5.2380645332771934E+01         -1.0089757176003522E+02          4.8838162736771892E+01          4.0531513460597139E+01         -3.8773379203865275E+01         -9.3937251050575554E+01         -3.3501244520403802E+01          6.5830795235736957E+01
ms C 30          5.5265654636073990E+01          6.4974819659365238E+01         -5.8418355368550039E+01          6.3820991221703373E+01          1.3508758808249780E+01         -4.3021038929808043E+01         -5.2642209358036681E+01         -4.1204553279688000E+01          9.2435427395243082E+01
ms C 31          1.0652787496833298E+01          2.4625444568544341E-01         -6.4239330293975598E+01          9.7380455819474463E+00         -8.1869098507378055E+00         -3.1132683615390754E+01         -5.4451180108135432E+01         -4.6523494251188154E+01          5.5796263673848046E-01
ms C 32          9.7857064645018482E+01          5.2013495275564694E+01         -7.7732637367984578E+00          4.1230508465332925E+01          5.0633975398076565E+01         -6.1025545975484787E+00         -1.4193898202764352E+01         -2.3784534542542541E+00          1.2384938879570026E+02
ms C 33         -9.8374013767200452E+00          6.7216074230966285E+01         -5.4888536141497809E+01          5.2119498123386293E+01         -9.5340455522656526E+01         -5.3324553780364283E+01         -6.5051700975571634E+01         -3.9475038231032265E+01          2.4545079429888851E+01
ms C 34          1.3811053182207337E+02          9.1882471719420913E+00          2.1184413546302543E+00          8.2180090874350959E+00          1.6150627880707435E+02          1.4730020338155079E+01          1.8509904077377899E+00          1.7914989966572676E+01          1.4939115921068500E+02
ms C 35          3.1795773465116049E+01         -6.4042823568886078E+00          2.4385570530437475E+00         -6.0404325895480548E+00          2.8678696127150829E+01         -4.0155584033080460E-01          2.7860383200725964E+00         -4.7473594618433412E-01          2.8835247027499840E+01
ms C 36          5.2160664141824824E+01         -1.4282366468174962E+02          2.2577097327333775E+01         -1.4392986104714205E+02          1.4380237457300177E+02         -3.0688529026335839E+01          2.2600755545133921E+01         -3.3124451751256089E+01         -4.9309003048488705E+01
ms C 37          1.0025668827847170E+02         -2.6603211741902744E-01         -6.5371604670682558E+01         -1.0720854593239784E+01         -2.5844732868191180E+01         -4.3650635380724289E+01         -5.8608709420240096E+01         -5.1974532995246292E+01          1.0858019587126734E+01
ms C 38          1.4043591137555626E+02          2.0397046567715446E+01         -6.3060378634662861E+01          1.5179773839902513E+01          1.2625927524805903E+01          1.3831162556846380E+01         -7.9432017696007293E+01          2.8588217629107975E+00         -8.0975337423678795E+00
ms C 39          1.4706768149898934E+02          1.0076772543299267E+01         -5.7863512560274081E+01          1.5723091334649290E+01         -5.3023730016335101E+01          1.6658059630909438E+01         -6.4398408148311262E+01          1.7855408773345136E+01          3.2361976421813857E+01
ms C 40          1.2368457782347480E+02         -1.6746025373853342E+01         -5.9093486627280875E+01         -8.3708127859953656E+00         -1.0445103855358354E+01         -3.5195260056809573E+01         -5.6604762862799497E+01         -3.2989938215665568E+01          2.2452149445096516E+01
ms C 41          1.3190806734751601E+02          1.2680323458972868E+01         -8.4793791918093376E+01          1.6167525316546385E+01          1.0126903380209860E+01          1.2411996074178941E+01         -8.4400812673277812E+01          2.0613596735101734E+01         -1.0000416721457313E+01
ms C 42          1.3809709357975547E+02          7.4626269642373320E+00         -5.4454674060737560E+01          1.9659624898293512E+01         -3.3797206210827525E+01          1.0351562420185719E+01         -6.3324237414625003E+01          1.6369151501569402E+01          4.2119104324569221E+01
ms C 43          1.3436374069325083E+01         -3.0839549574294178E+00         -6.0741166294195850E+01          1.4025915133461972E+01         -7.7253817712149910E+00         -3.3371601877856683E+01         -6.0121781769570816E+01         -4.3398165121381254E+01          9.8384901345716003E-01
ms C 44          1.0044526065061626E+02          5.1048440369878001E+01         -7.0287970257364893E+00          4.1271313201136955E+01          4.7800560816797869E+01         -6.8040724402018329E+00         -1.5930658161009555E+01         -2.1878481185868193E+00          1.2087034505773568E+02
ms C 45         -4.6056496197353596E+00          7.0438664858650782E+01         -5.4275048234718916E+01          5.5977231146964115E+01         -9.1592466966211916E+01         -5.6293513877436425E+01         -6.2504154762023802E+01         -4.0791282773531037E+01          1.6564317541733381E+01
ms C 46          1.3876414951899037E+02          8.9100485699815408E+00          2.4929461462411187E+00          7.1151660227458127E+00          1.5846862594549486E+02          1.3567641900400094E+01          1.1469808239813055E+00          1.6941333176767905E+01          1.4862105181879392E+02
ms C 47          2.7054438181203416E+01         -3.3540681224902014E+00          3.1678596623289730E+00         -2.2060545834305429E+00          3.0127593420647344E+01         -5.5515096372722033E+00          2.6962881931413505E+00         -4.1059176254562866E+00          3.3196866252648043E+01
ms C 48          4.3760127358496199E+01         -1.3664330612225325E+02          2.6055109788525996E+01         -1.4082227933772634E+02          1.4761743763134723E+02         -3.9348697355693965E+01          2.7308080051853132E+01         -4.2282850924250198E+01         -4.5867640374136329E+01
ms N  1          1.0448767185658647E+02          7.7202341112178118E+01         -9.8808904999942104E+00          5.0570130967570762E+01          2.4166711029397753E+01         -2.3650551172135764E+01         -2.0780481969458080E+01         -7.8312695392594045E-01          1.3801702277624869E+02
ms N  2         -6.4072962626506595E+01         -1.3705853027885763E+02          6.6079344646736814E+01         -1.5319001386977232E+02          6.5002462627155609E+01         -2.4921166827673109E+00          6.4520323444994830E+01          4.2155927317920643E+00         -1.5661694051772474E+02
ms N  3          1.2880584707044173E+02          6.5190592322962843E+01          1.2047684119045989E+00          3.8602278599407114E+01          1.3064094024487325E+01         -1.3998956826668195E+01         -3.1839153883228864E+01          9.9880460728193032E+00          1.2415245205035748E+02
ms N  4         -7.2634098435239395E+01         -1.4118161215184904E+02          7.1942926861540784E+01         -1.5283364625391357E+02          6.5951778734277582E+01         -1.0468064891145325E+01          6.9279547273573471E+01         -3.4135766712154929E+00         -1.5308991203119214E+02
ms N  5          1.0448767185658647E+02          7.7202341112178118E+01         -9.8808904999942104E+00          5.0570130967570762E+01          2.4166711029397753E+01         -2.3650551172135764E+01         -2.0780481969458080E+01         -7.8312695392594045E-01          1.3801702277624869E+02
ms N  6         -6.4072962626506595E+01         -1.3705853027885763E+02          6.6079344646736814E+01         -1.5319001386977232E+02          6.5002462627155609E+01         -2.4921166827673109E+00          6.4520323444994830E+01          4.2155927317920643E+00         -1.5661694051772474E+02
ms N  7          1.2880584707044173E+02          6.5190592322962843E+01          1.2047684119045989E+00          3.8602278599407114E+01          1.3064094024487325E+01         -1.3998956826668195E+01         -3.1839153883228864E+01          9.9880460728193032E+00          1.2415245205035748E+02
ms N  8         -7.2634098435239395E+01         -1.4118161215184904E+02          7.1942926861540784E+01         -1.5283364625391357E+02          6.5951778734277582E+01         -1.0468064891145325E+01          6.9279547273573471E+01         -3.4135766712154929E+00         -1.5308991203119214E+02
ms O  1         -4.7495987145372798E+00          1.3277620381785596E+02         -2.2876555160173399E+02          1.4773414158371841E+02         -7.6316823560222673E+01         -6.1996027532228197E+01         -2.1588695388719628E+02         -8.6694486353223041E+01          6.7052106641504324E+01
ms O  2          8.6311346323651591E+01          8.8980881259296950E+01         -1.5188037379554544E+02          4.9384861470011757E+01         -4.4454649515770463E+01         -1.3613308308822587E+02         -1.8165323160060851E+02         -1.0690843922320336E+02          1.2857892525297561E+02
ms O  3          4.1927691024902906E+01          9.2088702390311909E+01         -2.0834101972513469E+02          1.4715393417505106E+02         -7.7333606865554998E+01         -5.6631345253486941E+01         -2.4821561504134530E+02         -6.1490995143261223E+01          6.1061881864642338E+01
ms O  4          8.6568314104025859E+01          1.1262559096911212E+02         -1.5559875474613204E+02          5.6340231875760679E+01         -2.5111334628077049E+01         -1.4078807366811753E+02         -1.6335475821671793E+02         -1.1923153933515556E+02          1.0691808580569833E+02
ms O  5         -4.7495987145372798E+00          1.3277620381785596E+02         -2.2876555160173399E+02          1.4773414158371841E+02         -7.6316823560222673E+01         -6.1996027532228197E+01         -2.1588695388719628E+02         -8.6694486353223041E+01          6.7052106641504324E+01
ms O  6          8.6311346323651591E+01          8.8980881259296950E+01         -1.5188037379554544E+02          4.9384861470011757E+01         -4.4454649515770463E+01         -1.3613308308822587E+02         -1.8165323160060851E+02         -1.0690843922320336E+02          1.2857892525297561E+02
ms O  7          4.1927691024902906E+01          9.2088702390311909E+01         -2.0834101972513469E+02          1.4715393417505106E+02         -7.7333606865554998E+01         -5.6631345253486941E+01         -2.4821561504134530E+02         -6.1490995143261223E+01          6.1061881864642338E+01
ms O  8          8.6568314104025859E+01          1.1262559096911212E+02         -1.5559875474613204E+02          5.6340231875760679E+01         -2.5111334628077049E+01         -1.4078807366811753E+02         -1.6335475821671793E+02         -1.1923153933515556E+02          1.0691808580569833E+02
ms F  1          2.3898495856617569E+02         -1.2118934886720123E+01          3.9079929418967481E+01         -6.3994288228517533E+00          1.4755945154501637E+02         -3.9429358640396600E+01          3.8664578609232535E+01         -6.0356821840022732E+01          2.6185038958974633E+02
ms F  2          2.0540964335514650E+02          5.3164435101643967E+01         -1.0435994855377904E+01          5.2631773733587771E+01          2.3194509536488525E+02         -5.3149356852202615E+01         -7.3659293545526001E+00         -5.2727626784942416E+01          1.0856771960269459E+02
ms F  3          2.1632929635419322E+02         -5.3758467255578907E+01         -4.9508216892710351E+01         -6.7732829707308241E+01          2.0354964804476202E+02          7.6870199219682362E+00         -6.6584655897184106E+01          6.4915954349220073E-01          1.9660848180130341E+02
ms F  4          2.4579806079702962E+02         -1.7924345010540016E+01          2.2343286036949944E+01         -8.2988174807740247E+00          1.4528915813861443E+02         -3.3346913762647361E+01          2.5607220982754448E+01         -5.0364470300136475E+01          2.7820288221422533E+02
ms F  5          2.1622698084864879E+02          5.6192889209414147E+01         -1.4477445781532463E+01          6.0398265276647393E+01          2.2338465840561622E+02         -5.4139324548730329E+01         -6.3795492113796879E+00         -4.8528656707898371E+01          1.3265302739897902E+02
ms F  6          1.8658645078981297E+02         -6.7837980055890469E+01         -4.3677745551856901E+01         -7.5549505758648337E+01          1.9759741702787977E+02          6.1830013130088313E+00         -5.0712036808360551E+01          5.7581994194330246E+00          1.7044743200652869E+02
ms F  7          2.3898495856617569E+02         -1.2118934886720123E+01          3.9079929418967481E+01         -6.3994288228517533E+00          1.4755945154501637E+02         -3.9429358640396600E+01          3.8664578609232535E+01         -6.0356821840022732E+01          2.6185038958974633E+02
ms F  8          2.0540964335514650E+02          5.3164435101643967E+01         -1.0435994855377904E+01          5.2631773733587771E+01          2.3194509536488525E+02         -5.3149356852202615E+01         -7.3659293545526001E+00         -5.2727626784942416E+01          1.0856771960269459E+02
ms F  9          2.1632929635419322E+02         -5.3758467255578907E+01         -4.9508216892710351E+01         -6.7732829707308241E+01          2.0354964804476202E+02          7.6870199219682362E+00         -6.6584655897184106E+01          6.4915954349220073E-01          1.9660848180130341E+02
ms F 10          2.4579806079702962E+02         -1.7924345010540016E+01          2.2343286036949944E+01         -8.2988174807740247E+00          1.4528915813861443E+02         -3.3346913762647361E+01          2.5607220982754448E+01         -5.0364470300136475E+01          2.7820288221422533E+02
ms F 11          2.1622698084864879E+02          5.6192889209414147E+01         -1.4477445781532463E+01          6.0398265276647393E+01          2.2338465840561622E+02         -5.4139324548730329E+01         -6.3795492113796879E+00         -4.8528656707898371E+01          1.3265302739897902E+02
ms F 12          1.8658645078981297E+02         -6.7837980055890469E+01         -4.3677745551856901E+01         -7.5549505758648337E+01          1.9759741702787977E+02          6.1830013130088313E+00         -5.0712036808360551E+01          5.7581994194330246E+00          1.7044743200652869E+02
units efg au
efg H  1         -5.9033615684466467E-02          3.1044282664490996E-02          4.4359339224460892E-02          3.1044282664491107E-02          7.4089420895900981E-02          1.0183533378872367E-01          4.4359339224460892E-02          1.0183533378872389E-01         -1.5055805211435069E-02
efg H  2         -1.9001496163712897E-02         -1.9573289781495018E-01          5.0144455246808273E-02         -1.9573289781495018E-01          1.5605716823438920E-01         -1.8476305226694328E-02          5.0144455246808273E-02         -1.8476305226694328E-02         -1.3705567207067282E-01
efg H  3          1.3223922989523773E-01         -5.9184012541793146E-02          1.9772868340645844E-01         -5.9184012541793146E-02         -1.2582618082251351E-01         -3.5756069046668032E-02          1.9772868340645844E-01         -3.5756069046668032E-02         -6.4130490727118891E-03
efg H  4         -1.7407303247366612E-02         -1.8842504853011555E-01         -7.6385367568225365E-03         -1.8842504853011555E-01          1.5242085683833284E-01          2.9385713037112696E-02         -7.6385367568225504E-03          2.9385713037112696E-02         -1.3501355359099554E-01
efg H  5          1.1984134990983314E-01         -5.5864454825598042E-02          2.0292299256960544E-01         -5.5864454825598042E-02         -1.2615139679020421E-01         -3.3206989165548262E-02          2.0292299256960544E-01         -3.3206989165548290E-02          6.3100468803733989E-03
efg H  6         -1.6818183449468845E-02         -1.8971970588192444E-01         -6.1363822830772033E-03         -1.8971970588192444E-01          1.5111091906645419E-01          2.9935249815131154E-02         -6.1363822830771964E-03          2.9935249815131154E-02         -1.3429273561696448E-01
efg H  7         -1.2599050889978891E-01          1.6515784457887109E-02         -6.2326168976416990E-02          1.6515784457887109E-02         -1.0300206989345484E-01         -8.8949105956911079E-02         -6.2326168976416990E-02         -8.8949105956911079E-02          2.2899257879326296E-01
efg H  8         -8.1707188136552200E-03         -1.8431167868399534E-01          6.1007215313879259E-02         -1.8431167868399534E-01          1.2296010314877875E-01         -7.4209445664992602E-02          6.1007215313879259E-02         -7.4209445664992602E-02         -1.1478938433511254E-01
efg H  9          2.4753091332392840E-01          9.4634452163639804E-02         -3.2988919674840064E-02          9.4634452163639859E-02         -1.1075708097740011E-01         -3.3061313903969825E-03         -3.2988919674840071E-02         -3.3061313903969825E-03         -1.3677383234651641E-01
efg H 10         -6.6311823134540926E-02          2.6815794928621794E-02          4.6331360818513190E-02          2.6815794928621683E-02          6.6915892904266944E-02          1.1367181218882627E-01          4.6331360818513190E-02          1.1367181218882627E-01         -6.0406976976151716E-04
efg H 11         -4.9928446040042734E-02         -1.7471865611191228E-01          5.6157279645822400E-02         -1.7471865611191228E-01          1.7754730345728387E-01         -3.9198475448122355E-02          5.6157279645822400E-02         -3.9198475448122355E-02         -1.2761885741723289E-01
efg H 12         -8.5991722828762385E-02         -4.4621815158207095E-02          1.5026017237047296E-01         -4.4621815158207109E-02         -1.0591632869401071E-01         -9.4907840919010333E-02          1.5026017237047296E-01         -9.4907840919010333E-02          1.9190805152279117E-01
efg H 13         -1.3350745865653330E-01         -5.1989274153483672E-02          2.1211146453944563E-02         -5.1989274153483672E-02          2.3855108590248075E-01         -9.3915218546283263E-02          2.1211146453944535E-02         -9.3915218546283263E-02         -1.0504362724592670E-01
efg H 14         -7.3681239210117433E-02         -4.3730492234390489E-02          1.5872822839345585E-01         -4.3730492234390489E-02         -1.0649871041322168E-01         -9.0298334614600739E-02          1.5872822839345596E-01         -9.0298334614600795E-02          1.8017994962333811E-01
efg H 15         -1.3459058228010551E-01         -6.8174223862295963E-02          2.4503797190457852E-02         -6.8174223862295963E-02          2.4647909411808666E-01         -9.0333079917819359E-02          2.4503797190457838E-02         -9.0333079917819359E-02         -1.1188851183796322E-01
efg H 16          2.4995129686702167E-01          9.3366629785514466E-02         -1.3381792860252664E-02          9.3366629785514466E-02         -1.1130334905568823E-01          1.0238273690824362E-03         -1.3381792860252664E-02          1.0238273690824362E-03         -1.3864794781130862E-01
efg H 17         -1.3919943878720961E-02         -1.8406042544103746E-01          5.6502272776071089E-02         -1.8406042544103746E-01          1.3142845032287304E-01         -7.0746961872824851E-02          5.6502272776071144E-02         -7.0746961872824879E-02         -1.1750850644415156E-01
efg H 18         -1.1987738343949994E-01          2.3993520347965397E-02         -7.6084895912722994E-02          2.3993520347965397E-02         -9.4375018655460885E-02         -1.0228937198421001E-01         -7.6084895912722994E-02         -1.0228937198421001E-01          2.1425240209498353E-01
efg H 19         -5.9033615684465524E-02          3.1044282664488998E-02          4.4359339224461003E-02          3.1044282664489109E-02          7.4089420895898817E-02          1.0183533378872567E-01          4.4359339224461003E-02          1.0183533378872567E-01         -1.5055805211434195E-02
efg H 20         -1.9001496163715020E-02         -1.9573289781494885E-01          5.0144455246807551E-02         -1.9573289781494907E-01          1.5605716823438975E-01         -1.8476305226694523E-02          5.0144455246807551E-02         -1.8476305226694523E-02         -1.3705567207067282E-01
efg H 21          1.3223922989523898E-01         -5.9184012541791536E-02          1.9772868340645700E-01         -5.9184012541791536E-02         -1.2582618082251423E-01         -3.5756069046668566E-02          1.9772868340645700E-01         -3.5756069046668566E-02         -6.4130490727119724E-03
efg H 22         -1.7407303247366723E-02         -1.8842504853011532E-01         -7.6385367568210932E-03         -1.8842504853011532E-01          1.5242085683833168E-01          2.9385713037113737E-02         -7.6385367568210932E-03          2.9385713037113737E-02         -1.3501355359099415E-01
efg H 23          1.1984134990983392E-01         -5.5864454825600762E-02          2.0292299256960677E-01         -5.5864454825600762E-02         -1.2615139679020232E-01         -3.3206989165548942E-02          2.0292299256960677E-01         -3.3206989165548970E-02          6.3100468803725940E-03
efg H 24         -1.6818183449470683E-02         -1.8971970588192610E-01         -6.1363822830763290E-03         -1.8971970588192610E-01          1.5111091906645424E-01          2.9935249815131598E-02         -6.1363822830763221E-03          2.9935249815131598E-02         -1.3429273561696647E-01
efg H 25         -1.2599050889979091E-01          1.6515784457886512E-02         -6.2326168976419544E-02          1.6515784457886512E-02         -1.0300206989345512E-01         -8.8949105956911287E-02         -6.2326168976419571E-02         -8.8949105956911287E-02          2.2899257879326207E-01
efg H 26         -8.1707188136530551E-03         -1.8431167868399595E-01          6.1007215313880064E-02         -1.8431167868399595E-01          1.2296010314877709E-01         -7.4209445664992588E-02          6.1007215313880064E-02         -7.4209445664992588E-02         -1.1478938433511099E-01
efg H 27          2.4753091332392729E-01          9.4634452163640970E-02         -3.2988919674841452E-02          9.4634452163641081E-02         -1.1075708097740078E-01         -3.3061313903951922E-03         -3.2988919674841459E-02         -3.3061313903951922E-03         -1.3677383234651491E-01
efg H 28         -6.6311823134540648E-02          2.6815794928622405E-02          4.6331360818512635E-02          2.6815794928622405E-02          6.6915892904267915E-02          1.1367181218882738E-01          4.6331360818512524E-02          1.1367181218882716E-01         -6.0406976976123961E-04
efg H 29         -4.9928446040043567E-02         -1.7471865611191373E-01          5.6157279645822233E-02         -1.7471865611191373E-01          1.7754730345728553E-01         -3.9198475448122161E-02          5.6157279645822233E-02         -3.9198475448122161E-02         -1.2761885741723311E-01
efg H 30         -8.5991722828761219E-02         -4.4621815158207900E-02          1.5026017237047196E-01         -4.4621815158207914E-02         -1.0591632869401085E-01         -9.4907840919010555E-02          1.5026017237047196E-01         -9.4907840919010555E-02          1.9190805152279239E-01
efg H 31         -1.3350745865653502E-01         -5.1989274153481341E-02          2.1211146453942897E-02         -5.1989274153481341E-02          2.3855108590247753E-01         -9.3915218546282264E-02          2.1211146453942897E-02         -9.3915218546282264E-02         -1.0504362724592659E-01
efg H 32         -7.3681239210117377E-02         -4.3730492234390433E-02          1.5872822839345657E-01         -4.3730492234390433E-02         -1.0649871041321940E-01         -9.0298334614600462E-02          1.5872822839345668E-01         -9.0298334614600517E-02          1.8017994962333844E-01
efg H 33         -1.3459058228010462E-01         -6.8174223862296462E-02          2.4503797190456630E-02         -6.8174223862296462E-02          2.4647909411808711E-01         -9.0333079917819636E-02          2.4503797190456617E-02         -9.0333079917819636E-02         -1.1188851183796292E-01
efg H 34          2.4995129686702044E-01          9.3366629785514466E-02         -1.3381792860254760E-02          9.3366629785514466E-02         -1.1130334905568823E-01          1.0238273690826583E-03         -1.3381792860254760E-02          1.0238273690826583E-03         -1.3864794781130962E-01
efg H 35         -1.3919943878721724E-02         -1.8406042544103762E-01          5.6502272776069201E-02         -1.8406042544103762E-01          1.3142845032287304E-01         -7.0746961872826072E-02          5.6502272776069257E-02         -7.0746961872826100E-02         -1.1750850644415245E-01
efg H 36         -1.1987738343949894E-01          2.3993520347968075E-02         -7.6084895912723771E-02          2.3993520347968075E-02         -9.4375018655460330E-02         -1.0228937198421023E-01         -7.6084895912723771E-02         -1.0228937198421023E-01          2.1425240209498231E-01
efg C  1         -1.2279919547213086E-01          2.3862582071763155E-01         -1.6419529629991797E-01          2.3862582071763155E-01         -9.4340577322818142E-03          4.8970335165823164E-02         -1.6419529629991797E-01          4.8970335165823276E-02          1.3223325320439483E-01
efg C  2         -5.4951361479226579E-03          9.2717744953006276E-02         -2.3103546325815527E-01          9.2717744953006276E-02         -3.3494058264667448E-02         -1.3893199867680134E-01         -2.3103546325815533E-01         -1.3893199867680134E-01          3.8989194412595921E-02
efg C  3          1.8249006709141750E-02          1.4207686117737139E-01         -2.2251108162380934E-01          1.4207686117737139E-01         -1.0098916490054274E-01         -1.8381903003805916E-01         -2.2251108162380934E-01         -1.8381903003805916E-01          8.2740158191359436E-02
efg C  4         -6.6445714435929962E-02          1.5157515233609112E-01         -1.1274555613766252E-01          1.5157515233609112E-01         -1.0025411832793291E-02          7.5875666648302365E-03         -1.1274555613766252E-01          7.5875666648302365E-03          7.6471126268741196E-02
efg C  5          1.6317755838492348E-02          1.2852616324978153E-01         -2.3700629462969319E-01          1.2852616324978153E-01         -7.5826546323032318E-02         -1.7157871131919361E-01         -2.3700629462969319E-01         -1.7157871131919361E-01          5.9508790484532281E-02
efg C  6          3.3601673980384390E-02          1.0958502129212228E-01         -1.6870521849587838E-01          1.0958502129212228E-01         -8.9687716149358304E-02         -1.5581928003371631E-01         -1.6870521849587827E-01         -1.5581928003371631E-01          5.6086042168981026E-02
efg C  7          8.2736047630661794E-02          1.0774764334368825E-01         -1.8285035300867514E-01          1.0774764334368825E-01         -1.6436572631173274E-01         -1.4320633507735717E-01         -1.8285035300867514E-01         -1.4320633507735717E-01          8.1629678681077816E-02
efg C  8         -2.2057217878929718E-02         -9.4204657412705645E-02          2.3616582437462286E-02         -9.4204657412705645E-02          9.8962399528988221E-02          1.7470102860849601E-02          2.3616582437462286E-02          1.7470102860849601E-02         -7.6905181650073928E-02
efg C  9          4.5310518460311436E-02         -6.5016444097882320E-03         -3.4019265913342234E-01         -6.5016444097882320E-03         -8.0253441243531953E-02         -2.6868669481688490E-01         -3.4019265913342234E-01         -2.6868669481688490E-01          3.4942922783217256E-02
efg C 10         -4.3868282622310933E-02          4.1577463785002711E-02          9.0084278753922581E-03          4.1577463785002725E-02          4.7803973703786071E-02          7.9221444576499850E-02          9.0084278753922581E-03          7.9221444576499850E-02         -3.9356910814822253E-03
efg C 11          1.8086751357552680E-01         -1.5211414692611544E-01         -1.0328285652353378E-01         -1.5211414692611555E-01         -1.4772574317837284E-01         -3.2346291916371739E-01         -1.0328285652353386E-01         -3.2346291916371739E-01         -3.3141770397173032E-02
efg C 12         -5.6194754268769440E-03          3.4971371073394142E-01         -5.4085150958302630E-02          3.4971371073394131E-01         -2.3382869166562326E-01          7.6739429711563417E-02         -5.4085150958302630E-02          7.6739429711563417E-02          2.3944816709249983E-01
efg C 13          1.4656469825590757E-01          1.1875502349643592E-01         -1.5907085845636448E-01          1.1875502349643594E-01         -1.0166232379861950E-01          2.0434078779007983E-01         -1.5907085845636448E-01          2.0434078779007978E-01         -4.4902374457309824E-02
efg C 14          2.3383085324632685E-01          1.9971420461804106E-02         -2.0029557945781584E-01          1.9971420461804099E-02         -1.2863815458312577E-01         -3.1034371927620680E-02         -2.0029557945781584E-01         -3.1034371927620680E-02         -1.0519269866320191E-01
efg C 15          2.9322669231857701E-01          1.5986533237792970E-02         -2.0411561198236183E-01          1.5986533237792970E-02         -2.1412838926312971E-01         -1.7389222751601402E-02         -2.0411561198236189E-01         -1.7389222751601457E-02         -7.9098303055466002E-02
efg C 16          1.3133981505575165E-01          6.4970417917044748E-02         -1.0689158323172426E-01          6.4970417917044748E-02         -8.4515371808062123E-02          1.1541776474707754E-01         -1.0689158323172426E-01          1.1541776474707754E-01         -4.6824443247698355E-02
efg C 17          2.7308496312229225E-01          1.6707005120195066E-02         -2.1316042749617514E-01          1.6707005120195066E-02         -1.7260184273368728E-01         -2.6416635691871054E-02         -2.1316042749617514E-01         -2.6416635691871027E-02         -1.0048312038861693E-01
efg C 18          2.1492069926472096E-01          1.2318749415852613E-02         -1.8454468777505262E-01          1.2318749415852613E-02         -1.7144936541029882E-01         -3.5028535434400598E-02         -1.8454468777505262E-01         -3.5028535434400598E-02         -4.3471333854411959E-02
efg C 19          8.4856694003137487E-02          1.1226575208730738E-01         -1.8874145537001086E-01          1.1226575208730738E-01         -1.5844271315195113E-01         -1.4933197219328576E-01         -1.8874145537001086E-01         -1.4933197219328570E-01          7.3586019148830950E-02
efg C 20         -2.8437844728604250E-02         -9.4658993195859797E-02          2.1772986448963083E-02         -9.4658993195859908E-02          9.9662299700817053E-02          1.7743656774931615E-02          2.1772986448962972E-02          1.7743656774931671E-02         -7.1224454972202547E-02
efg C 21          7.2669029656277861E-02          1.9476251156734015E-02         -3.3796929597656478E-01          1.9476251156734015E-02         -5.4474826632500584E-02         -2.6610777781376083E-01         -3.3796929597656489E-01         -2.6610777781376083E-01         -1.8194203023804034E-02
efg C 22         -3.9083693329282687E-02          3.6095430861361549E-02          1.1489855783725009E-02          3.6095430861361549E-02          4.1696019476635343E-02          8.4482381903824261E-02          1.1489855783725009E-02          8.4482381903824316E-02         -2.6123261473623683E-03
efg C 23          1.8114110231309410E-01         -1.2560088769527233E-01         -9.2855256208977943E-02         -1.2560088769527233E-01         -1.5407967361148428E-01         -3.3053602467318832E-01         -9.2855256208977943E-02         -3.3053602467318838E-01         -2.7061428701610220E-02
efg C 24          1.2893704222671928E-02          3.4210365419662181E-01         -6.5649584275848855E-02          3.4210365419662181E-01         -2.4251549767207503E-01          9.4838843184439470E-02         -6.5649584275848799E-02          9.4838843184439470E-02          2.2962179344940548E-01
efg C 25         -1.2279919547213214E-01          2.3862582071763139E-01         -1.6419529629991675E-01          2.3862582071763139E-01         -9.4340577322836461E-03          4.8970335165821888E-02         -1.6419529629991675E-01          4.8970335165821888E-02          1.3223325320439239E-01
efg C 26         -5.4951361479209510E-03          9.2717744953006331E-02         -2.3103546325815583E-01          9.2717744953006331E-02         -3.3494058264669224E-02         -1.3893199867680067E-01         -2.3103546325815588E-01         -1.3893199867680067E-01          3.8989194412598752E-02
efg C 27          1.8249006709142722E-02          1.4207686117737262E-01         -2.2251108162381011E-01          1.4207686117737256E-01         -1.0098916490054319E-01         -1.8381903003805949E-01         -2.2251108162381011E-01         -1.8381903003805949E-01          8.2740158191357854E-02
efg C 28         -6.6445714435930101E-02          1.5157515233608870E-01         -1.1274555613766235E-01          1.5157515233608870E-01         -1.0025411832791487E-02          7.5875666648304030E-03         -1.1274555613766235E-01          7.5875666648304030E-03          7.6471126268743222E-02
efg C 29          1.6317755838490461E-02          1.2852616324978161E-01         -2.3700629462969580E-01          1.2852616324978161E-01         -7.5826546323033261E-02         -1.7157871131919356E-01         -2.3700629462969580E-01         -1.7157871131919356E-01          5.9508790484532059E-02
efg C 30          3.3601673980386798E-02          1.0958502129212241E-01         -1.6870521849587905E-01          1.0958502129212241E-01         -8.9687716149359054E-02         -1.5581928003371553E-01         -1.6870521849587894E-01         -1.5581928003371553E-01          5.6086042168980901E-02
efg C 31          8.2736047630659851E-02          1.0774764334368825E-01         -1.8285035300867758E-01          1.0774764334368825E-01         -1.6436572631173263E-01         -1.4320633507735761E-01         -1.8285035300867758E-01         -1.4320633507735761E-01          8.1629678681077567E-02
efg C 32         -2.2057217878928198E-02         -9.4204657412704562E-02          2.3616582437461009E-02         -9.4204657412704562E-02          9.8962399528986889E-02          1.7470102860849546E-02          2.3616582437461009E-02          1.7470102860849546E-02         -7.6905181650076870E-02
efg C 33          4.5310518460313115E-02         -6.5016444097859560E-03         -3.4019265913342045E-01         -6.5016444097859560E-03         -8.0253441243531398E-02         -2.6868669481688506E-01         -3.4019265913342045E-01         -2.6868669481688506E-01          3.4942922783216979E-02
efg C 34         -4.3868282622313015E-02          4.1577463785002877E-02          9.0084278753922858E-03          4.1577463785002891E-02          4.7803973703787431E-02          7.9221444576500016E-02          9.0084278753922581E-03          7.9221444576500016E-02         -3.9356910814850390E-03
efg C 35          1.8086751357552835E-01         -1.5211414692611502E-01         -1.0328285652353422E-01         -1.5211414692611513E-01         -1.4772574317837237E-01         -3.2346291916371617E-01         -1.0328285652353431E-01         -3.2346291916371611E-01         -3.3141770397173517E-02
efg C 36         -5.6194754268771574E-03          3.4971371073394197E-01         -5.4085150958303935E-02          3.4971371073394197E-01         -2.3382869166562259E-01          7.6739429711565471E-02         -5.4085150958303935E-02          7.6739429711565471E-02          2.3944816709250027E-01
efg C 37          1.4656469825590956E-01          1.1875502349643538E-01         -1.5907085845636426E-01          1.1875502349643539E-01         -1.0166232379862250E-01          2.0434078779007994E-01         -1.5907085845636426E-01          2.0434078779007989E-01         -4.4902374457311545E-02
efg C 38          2.3383085324632663E-01          1.9971420461802308E-02         -2.0029557945781662E-01          1.9971420461802301E-02         -1.2863815458312416E-01         -3.1034371927621179E-02         -2.0029557945781662E-01         -3.1034371927621179E-02         -1.0519269866320247E-01
efg C 39          2.9322669231857901E-01          1.5986533237791381E-02         -2.0411561198236305E-01          1.5986533237791381E-02         -2.1412838926312772E-01         -1.7389222751600153E-02         -2.0411561198236311E-01         -1.7389222751600208E-02         -7.9098303055465502E-02
efg C 40          1.3133981505574921E-01          6.4970417917042014E-02         -1.0689158323172432E-01          6.4970417917042028E-02         -8.4515371808061512E-02          1.1541776474707818E-01         -1.0689158323172443E-01          1.1541776474707818E-01         -4.6824443247697661E-02
efg C 41          2.7308496312228958E-01          1.6707005120195823E-02         -2.1316042749617359E-01          1.6707005120195823E-02         -1.7260184273368689E-01         -2.6416635691870666E-02         -2.1316042749617359E-01         -2.6416635691870638E-02         -1.0048312038861723E-01
efg C 42          2.1492069926471957E-01          1.2318749415851780E-02         -1.8454468777505451E-01          1.2318749415851780E-02         -1.7144936541029962E-01         -3.5028535434400015E-02         -1.8454468777505451E-01         -3.5028535434400015E-02         -4.3471333854412680E-02
efg C 43          8.4856694003139416E-02          1.1226575208730882E-01         -1.8874145537001141E-01          1.1226575208730882E-01         -1.5844271315194933E-01         -1.4933197219328553E-01         -1.8874145537001141E-01         -1.4933197219328553E-01          7.3586019148829174E-02
efg C 44         -2.8437844728606346E-02         -9.4658993195862073E-02          2.1772986448964859E-02         -9.4658993195862184E-02          9.9662299700817192E-02          1.7743656774931754E-02          2.1772986448964748E-02          1.7743656774931754E-02         -7.1224454972202617E-02
efg C 45          7.2669029656277986E-02          1.9476251156735569E-02         -3.3796929597656467E-01          1.9476251156735569E-02         -5.4474826632499807E-02         -2.6610777781376149E-01         -3.3796929597656467E-01         -2.6610777781376149E-01         -1.8194203023804423E-02
efg C 46         -3.9083693329283936E-02          3.6095430861361674E-02          1.1489855783724898E-02          3.6095430861361674E-02          4.1696019476635815E-02          8.4482381903825843E-02          1.1489855783724925E-02          8.4482381903825898E-02         -2.6123261473626966E-03
efg C 47          1.8114110231309416E-01         -1.2560088769527408E-01         -9.2855256208977791E-02         -1.2560088769527408E-01         -1.5407967361148489E-01         -3.3053602467318843E-01         -9.2855256208977791E-02         -3.3053602467318854E-01         -2.7061428701611406E-02
efg C 48          1.2893704222671033E-02          3.4210365419661992E-01         -6.5649584275847161E-02          3.4210365419661992E-01         -2.4251549767207514E-01          9.4838843184439636E-02         -6.5649584275847161E-02          9.4838843184439636E-02          2.2962179344940725E-01
efg N  1         -1.2151396353193143E-01         -1.2314136327346842E-01          4.5516107983676390E-01         -1.2314136327346845E-01          1.3455778232674581E-01          3.0073986092941218E-01          4.5516107983676390E-01          3.0073986092941218E-01         -1.3043818794816982E-02
efg N  2         -2.2228288397978403E-02          5.2235785758487319E-01          8.2561027145004462E-02          5.2235785758487330E-01         -3.2572797703652012E-01          2.1554410038445032E-01          8.2561027145004462E-02          2.1554410038445032E-01          3.4795626543449459E-01
efg N  3         -1.0416470220727003E-01         -8.3785085965509265E-02          4.9303086089503478E-01         -8.3785085965509265E-02          1.6974643838681819E-01          2.8314239877886255E-01          4.9303086089503467E-01          2.8314239877886255E-01         -6.5581736179533959E-02
efg N  4         -1.8611132816915388E-02          5.1161082025951021E-01          6.8020911661933914E-02          5.1161082025951021E-01         -3.4442698758277801E-01          2.4252818447596458E-01          6.8020911661933914E-02          2.4252818447596458E-01          3.6303812039973454E-01
efg N  5         -1.2151396353193616E-01         -1.2314136327346831E-01          4.5516107983676135E-01         -1.2314136327346831E-01          1.3455778232674709E-01          3.0073986092941402E-01          4.5516107983676135E-01          3.0073986092941396E-01         -1.3043818794816392E-02
efg N  6         -2.2228288397978028E-02          5.2235785758487119E-01          8.2561027145004115E-02          5.2235785758487130E-01         -3.2572797703651668E-01          2.1554410038445104E-01          8.2561027145004115E-02          2.1554410038445104E-01          3.4795626543449326E-01
efg N  7         -1.0416470220727012E-01         -8.3785085965509473E-02          4.9303086089503456E-01         -8.3785085965509473E-02          1.6974643838681952E-01          2.8314239877886521E-01          4.9303086089503456E-01          2.8314239877886521E-01         -6.5581736179536054E-02
efg N  8         -1.8611132816917134E-02          5.1161082025950944E-01          6.8020911661931915E-02          5.1161082025950944E-01         -3.4442698758278079E-01          2.4252818447596214E-01          6.8020911661931915E-02          2.4252818447596214E-01          3.6303812039973332E-01
efg O  1          2.8975076701372560E-01         -7.3906414314544688E-01         -2.5330552572705778E-01         -7.3906414314544688E-01          1.9470059807458179E-01         -7.0961348562312776E-01         -2.5330552572705778E-01         -7.0961348562312776E-01         -4.8445136508829700E-01
efg O  2         -2.1135712717380362E-01         -6.6561842235797630E-01         -7.3104217440849301E-02         -6.6561842235797619E-01          7.8779481073518298E-01          1.0350456511048572E-01         -7.3104217440849273E-02          1.0350456511048572E-01         -5.7643768356136660E-01
efg O  3          2.6795471311874774E-01         -7.8899552256146366E-01         -2.9856193948653920E-01         -7.8899552256146366E-01          2.0216299422148171E-01         -6.2586087852137595E-01         -2.9856193948653920E-01         -6.2586087852137595E-01         -4.7011770734020775E-01
efg O  4         -2.1456220812525706E-01         -6.5509601243233673E-01         -7.6165896693299318E-02         -6.5509601243233673E-01          7.9572302961301922E-01          1.5434815837014099E-01         -7.6165896693299318E-02          1.5434815837014099E-01         -5.8116082148774306E-01
efg O  5          2.8975076701372415E-01         -7.3906414314544688E-01         -2.5330552572705822E-01         -7.3906414314544688E-01          1.9470059807458445E-01         -7.0961348562312843E-01         -2.5330552572705822E-01         -7.0961348562312843E-01         -4.8445136508829423E-01
efg O  6         -2.1135712717380267E-01         -6.6561842235797786E-01         -7.3104217440850355E-02         -6.6561842235797775E-01          7.8779481073518387E-01          1.0350456511048708E-01         -7.3104217440850328E-02          1.0350456511048703E-01         -5.7643768356136738E-01
efg O  7          2.6795471311874713E-01         -7.8899552256146366E-01         -2.9856193948653842E-01         -7.8899552256146366E-01          2.0216299422148218E-01         -6.2586087852137640E-01         -2.9856193948653836E-01         -6.2586087852137640E-01         -4.7011770734020869E-01
efg O  8         -2.1456220812525692E-01         -6.5509601243233739E-01         -7.6165896693301038E-02         -6.5509601243233739E-01          7.9572302961302022E-01          1.5434815837014015E-01         -7.6165896693301038E-02          1.5434815837014015E-01         -5.8116082148774395E-01
efg F  1         -9.3462102053560064E-02         -7.4790488820094159E-01          1.7559898090979762E+00         -7.4790488820094159E-01         -1.0356348854521555E+00         -1.0512225765430678E+00          1.7559898090979762E+00         -1.0512225765430678E+00          1.1290969875057164E+00
efg F  2         -2.8089850960592171E-02          1.6293170019826895E+00         -1.0195457864187392E+00          1.6293170019826895E+00          6.7832198566920798E-01         -1.3721988403675751E+00         -1.0195457864187392E+00         -1.3721988403675751E+00         -6.5023213470862062E-01
efg F  3          1.0577191952993177E+00         -1.6561668911062561E+00         -1.3496261205260485E+00         -1.6561668911062561E+00         -4.1335958702510545E-01          7.8438099642013692E-01         -1.3496261205260485E+00          7.8438099642013692E-01         -6.4435960827421379E-01
efg F  4         -5.4103396163006123E-01         -5.6943294257183230E-01          1.5377446350331672E+00         -5.6943294257183230E-01         -1.0649639852742876E+00         -1.1244914350390776E+00          1.5377446350331672E+00         -1.1244914350390776E+00          1.6059979469043530E+00
efg F  5          3.5557403400565363E-01          1.7578329291805561E+00         -1.0276163730667667E+00          1.7578329291805561E+00          4.0795696449275010E-01         -1.1942007656921010E+00         -1.0276163730667667E+00         -1.1942007656921010E+00         -7.6353099849838624E-01
efg F  6          1.1782538003454344E+00         -1.8603243692974352E+00         -1.0040368020209407E+00         -1.8603243692974352E+00         -1.7040628385429132E-01          5.7839317439460580E-01         -1.0040368020209407E+00          5.7839317439460580E-01         -1.0078475164911345E+00
efg F  7         -9.3462102053559315E-02         -7.4790488820094236E-01          1.7559898090979775E+00         -7.4790488820094236E-01         -1.0356348854521560E+00         -1.0512225765430663E+00          1.7559898090979775E+00         -1.0512225765430663E+00          1.1290969875057173E+00
efg F  8         -2.8089850960596269E-02          1.6293170019826868E+00         -1.0195457864187398E+00          1.6293170019826868E+00          6.7832198566920665E-01         -1.3721988403675747E+00         -1.0195457864187398E+00         -1.3721988403675747E+00         -6.5023213470861863E-01
efg F  9          1.0577191952993186E+00         -1.6561668911062575E+00         -1.3496261205260480E+00         -1.6561668911062575E+00         -4.1335958702510611E-01          7.8438099642013670E-01         -1.3496261205260480E+00          7.8438099642013670E-01         -6.4435960827421290E-01
efg F 10         -5.4103396163006101E-01         -5.6943294257183252E-01          1.5377446350331674E+00         -5.6943294257183252E-01         -1.0649639852742880E+00         -1.1244914350390762E+00          1.5377446350331674E+00         -1.1244914350390762E+00          1.6059979469043539E+00
efg F 11          3.5557403400565540E-01          1.7578329291805557E+00         -1.0276163730667673E+00          1.7578329291805557E+00          4.0795696449274993E-01         -1.1942007656921021E+00         -1.0276163730667673E+00         -1.1942007656921021E+00         -7.6353099849838402E-01
efg F 12          1.1782538003454326E+00         -1.8603243692974316E+00         -1.0040368020209425E+00         -1.8603243692974316E+00         -1.7040628385428641E-01          5.7839317439460647E-01         -1.0040368020209425E+00          5.7839317439460647E-01         -1.0078475164911349E+00
[/magres]
[magres_old]
============
Atom: H        1
============
H        1 Coordinates      5.727    7.038    6.189   A
 
TOTAL Shielding Tensor

               9.9323      5.2664     10.9801
               3.5194     15.4741      9.6074
              10.8514      7.8956     12.8886

H        1 Eigenvalue  sigma_xx      -0.1220 (ppm)
H        1 Eigenvector sigma_xx       0.6772      0.2057     -0.7065
H        1 Eigenvalue  sigma_yy       9.3002 (ppm)
H        1 Eigenvector sigma_yy       0.5399     -0.7912      0.2871
H        1 Eigenvalue  sigma_zz      29.1168 (ppm)
H        1 Eigenvector sigma_zz       0.4999      0.5759      0.6468
 
H        1 Isotropic:       12.7650 (ppm)
H        1 Anisotropy:      24.5277 (ppm)
H        1 Asymmetry:        0.5762
 
============
Atom: H        2
============
H        2 Coordinates      2.499    8.327    3.898   A
 
TOTAL Shielding Tensor

              20.7207     -3.2942      3.9029
              -6.3283     23.4297     -1.0018
               3.2504      0.1824     18.2460

H        2 Eigenvalue  sigma_xx      14.7849 (ppm)
H        2 Eigenvector sigma_xx       0.6731      0.3436     -0.6549
H        2 Eigenvalue  sigma_yy      19.8428 (ppm)
H        2 Eigenvector sigma_yy       0.3835      0.5950      0.7063
H        2 Eigenvalue  sigma_zz      27.7688 (ppm)
H        2 Eigenvector sigma_zz       0.6324     -0.7266      0.2688
 
H        2 Isotropic:       20.7988 (ppm)
H        2 Anisotropy:      10.4549 (ppm)
H        2 Asymmetry:        0.7257
 
============
Atom: H        3
============
H        3 Coordinates      4.395    5.093    3.645   A
 
TOTAL Shielding Tensor

              19.8864      0.3712      0.3549
              -0.5475     23.6269      3.0014
               2.4373      3.2256     23.5906

H        3 Eigenvalue  sigma_xx      19.0236 (ppm)
H        3 Eigenvector sigma_xx      -0.8096     -0.3394      0.4789
H        3 Eigenvalue  sigma_yy      21.2327 (ppm)
H        3 Eigenvector sigma_yy       0.5713     -0.6427      0.5104
H        3 Eigenvalue  sigma_zz      26.8475 (ppm)
H        3 Eigenvector sigma_zz       0.1346      0.6868      0.7143
 
H        3 Isotropic:       22.3680 (ppm)
H        3 Anisotropy:       6.7193 (ppm)
H        3 Asymmetry:        0.4931
 
============
Atom: H        4
============
H        4 Coordinates      3.742    3.368    2.010   A
 
TOTAL Shielding Tensor

              25.8632     -0.0367     -1.6806
               0.8491     22.7774      0.7920
               1.2242      0.6826     25.1265

H        4 Eigenvalue  sigma_xx      25.9430 (ppm)
H        4 Eigenvector sigma_xx       0.9762      0.0782     -0.2023
H        4 Eigenvalue  sigma_yy      25.3202 (ppm)
H        4 Eigenvector sigma_yy       0.1706      0.2994      0.9388
H        4 Eigenvalue  sigma_zz      22.5039 (ppm)
H        4 Eigenvector sigma_zz       0.1339     -0.9509      0.2790
 
H        4 Isotropic:       24.5890 (ppm)
H        4 Anisotropy:      -3.1277 (ppm)
H        4 Asymmetry:        0.2987
 
============
Atom: H        5
============
H        5 Coordinates      0.459    5.834    0.706   A
 
TOTAL Shielding Tensor

              22.8439     -2.0190     -1.1580
              -1.3590     24.0952      0.2433
               0.8158      1.5733     22.4880

H        5 Eigenvalue  sigma_xx      21.4913 (ppm)
H        5 Eigenvector sigma_xx      -0.6863     -0.5924      0.4220
H        5 Eigenvalue  sigma_yy      22.4268 (ppm)
H        5 Eigenvector sigma_yy       0.5007      0.0360      0.8649
H        5 Eigenvalue  sigma_zz      25.5090 (ppm)
H        5 Eigenvector sigma_zz      -0.5275      0.8049      0.2719
 
H        5 Isotropic:       23.1424 (ppm)
H        5 Anisotropy:       3.5499 (ppm)
H        5 Asymmetry:        0.3953
 
============
Atom: H        6
============
H        6 Coordinates      1.083    7.546    2.371   A
 
TOTAL Shielding Tensor

              25.4189     -0.1827     -0.5587
               0.8611     24.5851      2.5670
               0.2902      1.7677     23.1705

H        6 Eigenvalue  sigma_xx      26.2075 (ppm)
H        6 Eigenvector sigma_xx      -0.2469     -0.7939     -0.5557
H        6 Eigenvalue  sigma_yy      25.3937 (ppm)
H        6 Eigenvector sigma_yy      -0.9657      0.1543      0.2087
H        6 Eigenvalue  sigma_zz      21.5733 (ppm)
H        6 Eigenvector sigma_zz       0.0800     -0.5881      0.8048
 
H        6 Isotropic:       24.3915 (ppm)
H        6 Anisotropy:      -4.2273 (ppm)
H        6 Asymmetry:        0.2888
 
============
Atom: H        7
============
H        7 Coordinates      5.421    9.717    8.574   A
 
TOTAL Shielding Tensor

              23.3279      0.0358     -0.4387
              -0.1180     26.0251     -0.2542
               0.6488     -0.7304     33.0391

H        7 Eigenvalue  sigma_xx      23.3263 (ppm)
H        7 Eigenvector sigma_xx       0.9999      0.0134     -0.0101
H        7 Eigenvalue  sigma_yy      25.9912 (ppm)
H        7 Eigenvector sigma_yy      -0.0126      0.9975      0.0699
H        7 Eigenvalue  sigma_zz      33.0747 (ppm)
H        7 Eigenvector sigma_zz       0.0110     -0.0697      0.9975
 
H        7 Isotropic:       27.4641 (ppm)
H        7 Anisotropy:       8.4159 (ppm)
H        7 Asymmetry:        0.4750
 
============
Atom: H        8
============
H        8 Coordinates      4.980   10.850    7.260   A
 
TOTAL Shielding Tensor

              27.3979     -0.3967      1.5644
              -2.2213     30.9376     -0.1898
               2.1925      0.2162     28.3382

H        8 Eigenvalue  sigma_xx      31.5037 (ppm)
H        8 Eigenvector sigma_xx      -0.3885      0.8931     -0.2268
H        8 Eigenvalue  sigma_yy      29.4519 (ppm)
H        8 Eigenvector sigma_yy       0.4648      0.4025      0.7887
H        8 Eigenvalue  sigma_zz      25.7181 (ppm)
H        8 Eigenvector sigma_zz       0.7956      0.2010     -0.5714
 
H        8 Isotropic:       28.8912 (ppm)
H        8 Anisotropy:      -4.7597 (ppm)
H        8 Asymmetry:        0.6466
 
============
Atom: H        9
============
H        9 Coordinates      6.656   10.245    7.435   A
 
TOTAL Shielding Tensor

              32.4487      2.9737     -0.1144
               3.0137     27.3857      1.0377
               1.1430     -0.2888     25.6109

H        9 Eigenvalue  sigma_xx      25.5314 (ppm)
H        9 Eigenvector sigma_xx       0.0418     -0.2621      0.9641
H        9 Eigenvalue  sigma_yy      26.0291 (ppm)
H        9 Eigenvector sigma_yy      -0.4254      0.8685      0.2546
H        9 Eigenvalue  sigma_zz      33.8849 (ppm)
H        9 Eigenvector sigma_zz      -0.9040     -0.4208     -0.0752
 
H        9 Isotropic:       28.4818 (ppm)
H        9 Anisotropy:       8.1047 (ppm)
H        9 Asymmetry:        0.0921
 
============
Atom: H       10
============
H       10 Coordinates     -1.578    2.334    3.538   A
 
TOTAL Shielding Tensor

               9.5825      2.7790     11.6949
               3.1425     14.7692      9.2077
               9.8033      8.9917     14.7341

H       10 Eigenvalue  sigma_xx       0.1225 (ppm)
H       10 Eigenvector sigma_xx       0.6801      0.2828     -0.6764
H       10 Eigenvalue  sigma_yy       9.9372 (ppm)
H       10 Eigenvector sigma_yy       0.5641     -0.7911      0.2365
H       10 Eigenvalue  sigma_zz      29.0260 (ppm)
H       10 Eigenvector sigma_zz       0.4682      0.5424      0.6975
 
H       10 Isotropic:       13.0286 (ppm)
H       10 Anisotropy:      23.9962 (ppm)
H       10 Asymmetry:        0.6135
 
============
Atom: H       11
============
H       11 Coordinates      1.588    0.941    5.884   A
 
TOTAL Shielding Tensor

              20.3704     -3.8316      5.4203
              -5.0354     23.7340     -1.4937
               1.5509     -0.4172     17.2234

H       11 Eigenvalue  sigma_xx      14.5999 (ppm)
H       11 Eigenvector sigma_xx       0.6246      0.2249     -0.7479
H       11 Eigenvalue  sigma_yy      19.1548 (ppm)
H       11 Eigenvector sigma_yy       0.5044      0.6149      0.6062
H       11 Eigenvalue  sigma_zz      27.5730 (ppm)
H       11 Eigenvector sigma_zz       0.5962     -0.7559      0.2706
 
H       11 Isotropic:       20.4426 (ppm)
H       11 Anisotropy:      10.6956 (ppm)
H       11 Asymmetry:        0.6388
 
============
Atom: H       12
============
H       12 Coordinates      0.788    4.502    5.266   A
 
TOTAL Shielding Tensor

              22.3404      0.5075      1.9648
               2.0136     24.9584     -0.0663
               1.3582      1.9553     22.9423

H       12 Eigenvalue  sigma_xx      20.9138 (ppm)
H       12 Eigenvector sigma_xx      -0.7931      0.1071      0.5997
H       12 Eigenvalue  sigma_yy      23.1034 (ppm)
H       12 Eigenvector sigma_yy       0.4175     -0.6213      0.6631
H       12 Eigenvalue  sigma_zz      26.2240 (ppm)
H       12 Eigenvector sigma_zz       0.4436      0.7762      0.4480
 
H       12 Isotropic:       23.4137 (ppm)
H       12 Anisotropy:       4.2154 (ppm)
H       12 Asymmetry:        0.7792
 
============
Atom: H       13
============
H       13 Coordinates      1.430    6.271    6.858   A
 
TOTAL Shielding Tensor

              21.2478     -1.4963      2.5798
               0.2283     23.2184      0.5105
               0.9821      0.6167     23.4377

H       13 Eigenvalue  sigma_xx      24.4641 (ppm)
H       13 Eigenvector sigma_xx      -0.4524     -0.1662     -0.8762
H       13 Eigenvalue  sigma_yy      23.4038 (ppm)
H       13 Eigenvector sigma_yy       0.3012     -0.9532      0.0253
H       13 Eigenvalue  sigma_zz      20.0360 (ppm)
H       13 Eigenvector sigma_zz      -0.8394     -0.2525      0.4813
 
H       13 Isotropic:       22.6347 (ppm)
H       13 Anisotropy:      -3.8980 (ppm)
H       13 Asymmetry:        0.4080
 
============
Atom: H       14
============
H       14 Coordinates      2.831    3.283    9.635   A
 
TOTAL Shielding Tensor

              21.6090     -1.0234      0.9913
               0.4251     24.6048     -0.5535
               0.1432      1.6530     22.4622

H       14 Eigenvalue  sigma_xx      21.2454 (ppm)
H       14 Eigenvector sigma_xx      -0.8668     -0.1548      0.4740
H       14 Eigenvalue  sigma_yy      22.6846 (ppm)
H       14 Eigenvector sigma_yy      -0.4958      0.1668     -0.8523
H       14 Eigenvalue  sigma_zz      24.7459 (ppm)
H       14 Eigenvector sigma_zz      -0.0528      0.9738      0.2213
 
H       14 Isotropic:       22.8920 (ppm)
H       14 Anisotropy:       2.7809 (ppm)
H       14 Asymmetry:        0.7763
 
============
Atom: H       15
============
H       15 Coordinates      2.204    1.510    8.022   A
 
TOTAL Shielding Tensor

              21.5391      0.5526     -0.7368
               1.2953     23.8920      0.5458
              -0.0522     -0.0510     25.9061

H       15 Eigenvalue  sigma_xx      25.9559 (ppm)
H       15 Eigenvector sigma_xx      -0.0704      0.0876      0.9937
H       15 Eigenvalue  sigma_yy      24.2053 (ppm)
H       15 Eigenvector sigma_yy       0.3347      0.9405     -0.0592
H       15 Eigenvalue  sigma_zz      21.1761 (ppm)
H       15 Eigenvector sigma_zz      -0.9397      0.3284     -0.0956
 
H       15 Isotropic:       23.7791 (ppm)
H       15 Anisotropy:      -3.9045 (ppm)
H       15 Asymmetry:        0.6725
 
============
Atom: H       16
============
H       16 Coordinates     -2.469   -0.802    2.116   A
 
TOTAL Shielding Tensor

              31.8619      2.9026      1.6288
               3.2710     27.0160      1.1459
               1.5017      0.2247     25.5711

H       16 Eigenvalue  sigma_xx      25.1993 (ppm)
H       16 Eigenvector sigma_xx       0.2707     -0.0987     -0.9576
H       16 Eigenvalue  sigma_yy      25.5289 (ppm)
H       16 Eigenvector sigma_yy       0.3882     -0.8991      0.2024
H       16 Eigenvalue  sigma_zz      33.7209 (ppm)
H       16 Eigenvector sigma_zz       0.8809      0.4265      0.2051
 
H       16 Isotropic:       28.1497 (ppm)
H       16 Anisotropy:       8.3568 (ppm)
H       16 Asymmetry:        0.0592
 
============
Atom: H       17
============
H       17 Coordinates     -0.799   -1.427    2.331   A
 
TOTAL Shielding Tensor

              26.8404      0.4674      1.3656
              -2.1053     30.0806      0.3147
               1.9990      0.2441     27.4665

H       17 Eigenvalue  sigma_xx      30.2828 (ppm)
H       17 Eigenvector sigma_xx      -0.2580      0.9644     -0.0584
H       17 Eigenvalue  sigma_yy      28.8001 (ppm)
H       17 Eigenvector sigma_yy       0.5870      0.2045      0.7833
H       17 Eigenvalue  sigma_zz      25.3047 (ppm)
H       17 Eigenvector sigma_zz       0.7674      0.1678     -0.6189
 
H       17 Isotropic:       28.1292 (ppm)
H       17 Anisotropy:      -4.2368 (ppm)
H       17 Asymmetry:        0.5249
 
============
Atom: H       18
============
H       18 Coordinates     -1.186   -0.236    1.054   A
 
TOTAL Shielding Tensor

              23.6816      0.3899     -0.6530
              -0.2266     25.1716     -0.9599
               0.4931     -1.5946     32.4644

H       18 Eigenvalue  sigma_xx      23.6772 (ppm)
H       18 Eigenvector sigma_xx       0.9986     -0.0534      0.0013
H       18 Eigenvalue  sigma_yy      24.9579 (ppm)
H       18 Eigenvector sigma_yy       0.0524      0.9844      0.1681
H       18 Eigenvalue  sigma_zz      32.6826 (ppm)
H       18 Eigenvector sigma_zz      -0.0103     -0.1677      0.9858
 
H       18 Isotropic:       27.1059 (ppm)
H       18 Anisotropy:       8.3651 (ppm)
H       18 Asymmetry:        0.2297
 
============
Atom: H       19
============
H       19 Coordinates     -5.727   -7.038   -6.189   A
 
TOTAL Shielding Tensor

               9.9323      5.2664     10.9801
               3.5194     15.4741      9.6074
              10.8514      7.8956     12.8886

H       19 Eigenvalue  sigma_xx      -0.1220 (ppm)
H       19 Eigenvector sigma_xx       0.6772      0.2057     -0.7065
H       19 Eigenvalue  sigma_yy       9.3002 (ppm)
H       19 Eigenvector sigma_yy       0.5399     -0.7912      0.2871
H       19 Eigenvalue  sigma_zz      29.1168 (ppm)
H       19 Eigenvector sigma_zz       0.4999      0.5759      0.6468
 
H       19 Isotropic:       12.7650 (ppm)
H       19 Anisotropy:      24.5277 (ppm)
H       19 Asymmetry:        0.5762
 
============
Atom: H       20
============
H       20 Coordinates     -2.499   -8.327   -3.898   A
 
TOTAL Shielding Tensor

              20.7207     -3.2942      3.9029
              -6.3283     23.4297     -1.0018
               3.2504      0.1824     18.2460

H       20 Eigenvalue  sigma_xx      14.7849 (ppm)
H       20 Eigenvector sigma_xx       0.6731      0.3436     -0.6549
H       20 Eigenvalue  sigma_yy      19.8428 (ppm)
H       20 Eigenvector sigma_yy       0.3835      0.5950      0.7063
H       20 Eigenvalue  sigma_zz      27.7688 (ppm)
H       20 Eigenvector sigma_zz       0.6324     -0.7266      0.2688
 
H       20 Isotropic:       20.7988 (ppm)
H       20 Anisotropy:      10.4549 (ppm)
H       20 Asymmetry:        0.7257
 
============
Atom: H       21
============
H       21 Coordinates     -4.395   -5.093   -3.645   A
 
TOTAL Shielding Tensor

              19.8864      0.3712      0.3549
              -0.5475     23.6269      3.0014
               2.4373      3.2256     23.5906

H       21 Eigenvalue  sigma_xx      19.0236 (ppm)
H       21 Eigenvector sigma_xx      -0.8096     -0.3394      0.4789
H       21 Eigenvalue  sigma_yy      21.2327 (ppm)
H       21 Eigenvector sigma_yy       0.5713     -0.6427      0.5104
H       21 Eigenvalue  sigma_zz      26.8475 (ppm)
H       21 Eigenvector sigma_zz       0.1346      0.6868      0.7143
 
H       21 Isotropic:       22.3680 (ppm)
H       21 Anisotropy:       6.7193 (ppm)
H       21 Asymmetry:        0.4931
 
============
Atom: H       22
============
H       22 Coordinates     -3.742   -3.368   -2.010   A
 
TOTAL Shielding Tensor

              25.8632     -0.0367     -1.6806
               0.8491     22.7774      0.7920
               1.2242      0.6826     25.1265

H       22 Eigenvalue  sigma_xx      25.9430 (ppm)
H       22 Eigenvector sigma_xx       0.9762      0.0782     -0.2023
H       22 Eigenvalue  sigma_yy      25.3202 (ppm)
H       22 Eigenvector sigma_yy       0.1706      0.2994      0.9388
H       22 Eigenvalue  sigma_zz      22.5039 (ppm)
H       22 Eigenvector sigma_zz       0.1339     -0.9509      0.2790
 
H       22 Isotropic:       24.5890 (ppm)
H       22 Anisotropy:      -3.1277 (ppm)
H       22 Asymmetry:        0.2987
 
============
Atom: H       23
============
H       23 Coordinates     -0.459   -5.834   -0.706   A
 
TOTAL Shielding Tensor

              22.8439     -2.0190     -1.1580
              -1.3590     24.0952      0.2433
               0.8158      1.5733     22.4880

H       23 Eigenvalue  sigma_xx      21.4913 (ppm)
H       23 Eigenvector sigma_xx      -0.6863     -0.5924      0.4220
H       23 Eigenvalue  sigma_yy      22.4268 (ppm)
H       23 Eigenvector sigma_yy       0.5007      0.0360      0.8649
H       23 Eigenvalue  sigma_zz      25.5090 (ppm)
H       23 Eigenvector sigma_zz      -0.5275      0.8049      0.2719
 
H       23 Isotropic:       23.1424 (ppm)
H       23 Anisotropy:       3.5499 (ppm)
H       23 Asymmetry:        0.3953
 
============
Atom: H       24
============
H       24 Coordinates     -1.083   -7.546   -2.371   A
 
TOTAL Shielding Tensor

              25.4189     -0.1827     -0.5587
               0.8611     24.5851      2.5670
               0.2902      1.7677     23.1705

H       24 Eigenvalue  sigma_xx      26.2075 (ppm)
H       24 Eigenvector sigma_xx      -0.2469     -0.7939     -0.5557
H       24 Eigenvalue  sigma_yy      25.3937 (ppm)
H       24 Eigenvector sigma_yy      -0.9657      0.1543      0.2087
H       24 Eigenvalue  sigma_zz      21.5733 (ppm)
H       24 Eigenvector sigma_zz       0.0800     -0.5881      0.8048
 
H       24 Isotropic:       24.3915 (ppm)
H       24 Anisotropy:      -4.2273 (ppm)
H       24 Asymmetry:        0.2888
 
============
Atom: H       25
============
H       25 Coordinates     -5.421   -9.717   -8.574   A
 
TOTAL Shielding Tensor

              23.3279      0.0358     -0.4387
              -0.1180     26.0251     -0.2542
               0.6488     -0.7304     33.0391

H       25 Eigenvalue  sigma_xx      23.3263 (ppm)
H       25 Eigenvector sigma_xx       0.9999      0.0134     -0.0101
H       25 Eigenvalue  sigma_yy      25.9912 (ppm)
H       25 Eigenvector sigma_yy      -0.0126      0.9975      0.0699
H       25 Eigenvalue  sigma_zz      33.0747 (ppm)
H       25 Eigenvector sigma_zz       0.0110     -0.0697      0.9975
 
H       25 Isotropic:       27.4641 (ppm)
H       25 Anisotropy:       8.4159 (ppm)
H       25 Asymmetry:        0.4750
 
============
Atom: H       26
============
H       26 Coordinates     -4.980  -10.850   -7.260   A
 
TOTAL Shielding Tensor

              27.3979     -0.3967      1.5644
              -2.2213     30.9376     -0.1898
               2.1925      0.2162     28.3382

H       26 Eigenvalue  sigma_xx      31.5037 (ppm)
H       26 Eigenvector sigma_xx      -0.3885      0.8931     -0.2268
H       26 Eigenvalue  sigma_yy      29.4519 (ppm)
H       26 Eigenvector sigma_yy       0.4648      0.4025      0.7887
H       26 Eigenvalue  sigma_zz      25.7181 (ppm)
H       26 Eigenvector sigma_zz       0.7956      0.2010     -0.5714
 
H       26 Isotropic:       28.8912 (ppm)
H       26 Anisotropy:      -4.7597 (ppm)
H       26 Asymmetry:        0.6466
 
============
Atom: H       27
============
H       27 Coordinates     -6.656  -10.245   -7.435   A
 
TOTAL Shielding Tensor

              32.4487      2.9737     -0.1144
               3.0137     27.3857      1.0377
               1.1430     -0.2888     25.6109

H       27 Eigenvalue  sigma_xx      25.5314 (ppm)
H       27 Eigenvector sigma_xx       0.0418     -0.2621      0.9641
H       27 Eigenvalue  sigma_yy      26.0291 (ppm)
H       27 Eigenvector sigma_yy      -0.4254      0.8685      0.2546
H       27 Eigenvalue  sigma_zz      33.8849 (ppm)
H       27 Eigenvector sigma_zz      -0.9040     -0.4208     -0.0752
 
H       27 Isotropic:       28.4818 (ppm)
H       27 Anisotropy:       8.1047 (ppm)
H       27 Asymmetry:        0.0921
 
============
Atom: H       28
============
H       28 Coordinates      1.578   -2.334   -3.538   A
 
TOTAL Shielding Tensor

               9.5825      2.7790     11.6949
               3.1425     14.7692      9.2077
               9.8033      8.9917     14.7341

H       28 Eigenvalue  sigma_xx       0.1225 (ppm)
H       28 Eigenvector sigma_xx       0.6801      0.2828     -0.6764
H       28 Eigenvalue  sigma_yy       9.9372 (ppm)
H       28 Eigenvector sigma_yy       0.5641     -0.7911      0.2365
H       28 Eigenvalue  sigma_zz      29.0260 (ppm)
H       28 Eigenvector sigma_zz       0.4682      0.5424      0.6975
 
H       28 Isotropic:       13.0286 (ppm)
H       28 Anisotropy:      23.9962 (ppm)
H       28 Asymmetry:        0.6135
 
============
Atom: H       29
============
H       29 Coordinates     -1.588   -0.941   -5.884   A
 
TOTAL Shielding Tensor

              20.3704     -3.8316      5.4203
              -5.0354     23.7340     -1.4937
               1.5509     -0.4172     17.2234

H       29 Eigenvalue  sigma_xx      14.5999 (ppm)
H       29 Eigenvector sigma_xx       0.6246      0.2249     -0.7479
H       29 Eigenvalue  sigma_yy      19.1548 (ppm)
H       29 Eigenvector sigma_yy       0.5044      0.6149      0.6062
H       29 Eigenvalue  sigma_zz      27.5730 (ppm)
H       29 Eigenvector sigma_zz       0.5962     -0.7559      0.2706
 
H       29 Isotropic:       20.4426 (ppm)
H       29 Anisotropy:      10.6956 (ppm)
H       29 Asymmetry:        0.6388
 
============
Atom: H       30
============
H       30 Coordinates     -0.788   -4.502   -5.266   A
 
TOTAL Shielding Tensor

              22.3404      0.5075      1.9648
               2.0136     24.9584     -0.0663
               1.3582      1.9553     22.9423

H       30 Eigenvalue  sigma_xx      20.9138 (ppm)
H       30 Eigenvector sigma_xx      -0.7931      0.1071      0.5997
H       30 Eigenvalue  sigma_yy      23.1034 (ppm)
H       30 Eigenvector sigma_yy       0.4175     -0.6213      0.6631
H       30 Eigenvalue  sigma_zz      26.2240 (ppm)
H       30 Eigenvector sigma_zz       0.4436      0.7762      0.4480
 
H       30 Isotropic:       23.4137 (ppm)
H       30 Anisotropy:       4.2154 (ppm)
H       30 Asymmetry:        0.7792
 
============
Atom: H       31
============
H       31 Coordinates     -1.430   -6.271   -6.858   A
 
TOTAL Shielding Tensor

              21.2478     -1.4963      2.5798
               0.2283     23.2184      0.5105
               0.9821      0.6167     23.4377

H       31 Eigenvalue  sigma_xx      24.4641 (ppm)
H       31 Eigenvector sigma_xx      -0.4524     -0.1662     -0.8762
H       31 Eigenvalue  sigma_yy      23.4038 (ppm)
H       31 Eigenvector sigma_yy       0.3012     -0.9532      0.0253
H       31 Eigenvalue  sigma_zz      20.0360 (ppm)
H       31 Eigenvector sigma_zz      -0.8394     -0.2525      0.4813
 
H       31 Isotropic:       22.6347 (ppm)
H       31 Anisotropy:      -3.8980 (ppm)
H       31 Asymmetry:        0.4080
 
============
Atom: H       32
============
H       32 Coordinates     -2.831   -3.283   -9.635   A
 
TOTAL Shielding Tensor

              21.6090     -1.0234      0.9913
               0.4251     24.6048     -0.5535
               0.1432      1.6530     22.4622

H       32 Eigenvalue  sigma_xx      21.2454 (ppm)
H       32 Eigenvector sigma_xx      -0.8668     -0.1548      0.4740
H       32 Eigenvalue  sigma_yy      22.6846 (ppm)
H       32 Eigenvector sigma_yy      -0.4958      0.1668     -0.8523
H       32 Eigenvalue  sigma_zz      24.7459 (ppm)
H       32 Eigenvector sigma_zz      -0.0528      0.9738      0.2213
 
H       32 Isotropic:       22.8920 (ppm)
H       32 Anisotropy:       2.7809 (ppm)
H       32 Asymmetry:        0.7763
 
============
Atom: H       33
============
H       33 Coordinates     -2.204   -1.510   -8.022   A
 
TOTAL Shielding Tensor

              21.5391      0.5526     -0.7368
               1.2953     23.8920      0.5458
              -0.0522     -0.0510     25.9061

H       33 Eigenvalue  sigma_xx      25.9559 (ppm)
H       33 Eigenvector sigma_xx      -0.0704      0.0876      0.9937
H       33 Eigenvalue  sigma_yy      24.2053 (ppm)
H       33 Eigenvector sigma_yy       0.3347      0.9405     -0.0592
H       33 Eigenvalue  sigma_zz      21.1761 (ppm)
H       33 Eigenvector sigma_zz      -0.9397      0.3284     -0.0956
 
H       33 Isotropic:       23.7791 (ppm)
H       33 Anisotropy:      -3.9045 (ppm)
H       33 Asymmetry:        0.6725
 
============
Atom: H       34
============
H       34 Coordinates      2.469    0.802   -2.116   A
 
TOTAL Shielding Tensor

              31.8619      2.9026      1.6288
               3.2710     27.0160      1.1459
               1.5017      0.2247     25.5711

H       34 Eigenvalue  sigma_xx      25.1993 (ppm)
H       34 Eigenvector sigma_xx       0.2707     -0.0987     -0.9576
H       34 Eigenvalue  sigma_yy      25.5289 (ppm)
H       34 Eigenvector sigma_yy       0.3882     -0.8991      0.2024
H       34 Eigenvalue  sigma_zz      33.7209 (ppm)
H       34 Eigenvector sigma_zz       0.8809      0.4265      0.2051
 
H       34 Isotropic:       28.1497 (ppm)
H       34 Anisotropy:       8.3568 (ppm)
H       34 Asymmetry:        0.0592
 
============
Atom: H       35
============
H       35 Coordinates      0.799    1.427   -2.331   A
 
TOTAL Shielding Tensor

              26.8404      0.4674      1.3656
              -2.1053     30.0806      0.3147
               1.9990      0.2441     27.4665

H       35 Eigenvalue  sigma_xx      30.2828 (ppm)
H       35 Eigenvector sigma_xx      -0.2580      0.9644     -0.0584
H       35 Eigenvalue  sigma_yy      28.8001 (ppm)
H       35 Eigenvector sigma_yy       0.5870      0.2045      0.7833
H       35 Eigenvalue  sigma_zz      25.3047 (ppm)
H       35 Eigenvector sigma_zz       0.7674      0.1678     -0.6189
 
H       35 Isotropic:       28.1292 (ppm)
H       35 Anisotropy:      -4.2368 (ppm)
H       35 Asymmetry:        0.5249
 
============
Atom: H       36
============
H       36 Coordinates      1.186    0.236   -1.054   A
 
TOTAL Shielding Tensor

              23.6816      0.3899     -0.6530
              -0.2266     25.1716     -0.9599
               0.4931     -1.5946     32.4644

H       36 Eigenvalue  sigma_xx      23.6772 (ppm)
H       36 Eigenvector sigma_xx       0.9986     -0.0534      0.0013
H       36 Eigenvalue  sigma_yy      24.9579 (ppm)
H       36 Eigenvector sigma_yy       0.0524      0.9844      0.1681
H       36 Eigenvalue  sigma_zz      32.6826 (ppm)
H       36 Eigenvector sigma_zz      -0.0103     -0.1677      0.9858
 
H       36 Isotropic:       27.1059 (ppm)
H       36 Anisotropy:       8.3651 (ppm)
H       36 Asymmetry:        0.2297
 
============
Atom: C        1
============
C        1 Coordinates      2.776    6.437    3.133   A
 
TOTAL Shielding Tensor

              54.8223     12.0826    -60.2376
              16.0941     -5.4912    -71.7444
             -64.2521    -72.7228     30.6589

C        1 Eigenvalue  sigma_xx     -69.0881 (ppm)
C        1 Eigenvector sigma_xx       0.2552      0.7005      0.6665
C        1 Eigenvalue  sigma_yy      16.7832 (ppm)
C        1 Eigenvector sigma_yy       0.7464     -0.5809      0.3247
C        1 Eigenvalue  sigma_zz     132.2950 (ppm)
C        1 Eigenvector sigma_zz      -0.6146     -0.4147      0.6711
 
C        1 Isotropic:       26.6633 (ppm)
C        1 Anisotropy:     158.4474 (ppm)
C        1 Asymmetry:        0.8129
 
============
Atom: C        2
============
C        2 Coordinates      3.526    5.252    3.018   A
 
TOTAL Shielding Tensor

              37.2404     37.6010    -91.3750
              48.1915     38.9791    -40.8341
             -83.5400    -33.7101     78.1289

C        2 Eigenvalue  sigma_xx     -34.0831 (ppm)
C        2 Eigenvector sigma_xx      -0.8040      0.1835     -0.5657
C        2 Eigenvalue  sigma_yy      17.2362 (ppm)
C        2 Eigenvector sigma_yy      -0.0909      0.9022      0.4217
C        2 Eigenvalue  sigma_zz     171.1952 (ppm)
C        2 Eigenvector sigma_zz      -0.5877     -0.3904      0.7086
 
C        2 Isotropic:       51.4494 (ppm)
C        2 Anisotropy:     179.6187 (ppm)
C        2 Asymmetry:        0.4286
 
============
Atom: C        3
============
C        3 Coordinates      3.159    4.286    2.087   A
 
TOTAL Shielding Tensor

              45.5058     69.4609    -65.9641
              74.5080    -10.7506    -50.8009
             -59.8450    -48.2862     90.5847

C        3 Eigenvalue  sigma_xx     -60.1775 (ppm)
C        3 Eigenvector sigma_xx       0.5419     -0.8390     -0.0496
C        3 Eigenvalue  sigma_yy      12.9185 (ppm)
C        3 Eigenvector sigma_yy       0.6065      0.3495      0.7142
C        3 Eigenvalue  sigma_zz     172.5988 (ppm)
C        3 Eigenvector sigma_zz      -0.5818     -0.4171      0.6982
 
C        3 Isotropic:       41.7800 (ppm)
C        3 Anisotropy:     196.2282 (ppm)
C        3 Asymmetry:        0.5588
 
============
Atom: C        4
============
C        4 Coordinates      2.056    4.484    1.252   A
 
TOTAL Shielding Tensor

              70.6728     19.1681    -57.0484
              15.6351     18.2813    -65.8406
             -59.6873    -72.9886     54.0552

C        4 Eigenvalue  sigma_xx     -40.8982 (ppm)
C        4 Eigenvector sigma_xx       0.2368      0.7092      0.6640
C        4 Eigenvalue  sigma_yy      33.9745 (ppm)
C        4 Eigenvector sigma_yy       0.7689     -0.5545      0.3181
C        4 Eigenvalue  sigma_zz     149.9330 (ppm)
C        4 Eigenvector sigma_zz      -0.5939     -0.4353      0.6767
 
C        4 Isotropic:       47.6698 (ppm)
C        4 Anisotropy:     153.3948 (ppm)
C        4 Asymmetry:        0.7322
 
============
Atom: C        5
============
C        5 Coordinates      1.316    5.666    1.353   A
 
TOTAL Shielding Tensor

              23.8728     52.3806   -100.8976
              48.8382     40.5315    -38.7734
             -93.9373    -33.5012     65.8308

C        5 Eigenvalue  sigma_xx     -58.2270 (ppm)
C        5 Eigenvector sigma_xx      -0.7980      0.2011     -0.5681
C        5 Eigenvalue  sigma_yy      16.4115 (ppm)
C        5 Eigenvector sigma_yy      -0.0990      0.8861      0.4528
C        5 Eigenvalue  sigma_zz     172.0506 (ppm)
C        5 Eigenvector sigma_zz      -0.5944     -0.4176      0.6872
 
C        5 Isotropic:       43.4117 (ppm)
C        5 Anisotropy:     192.9584 (ppm)
C        5 Asymmetry:        0.5802
 
============
Atom: C        6
============
C        6 Coordinates      1.666    6.629    2.288   A
 
TOTAL Shielding Tensor

              55.2657     64.9748    -58.4184
              63.8210     13.5088    -43.0210
             -52.6422    -41.2046     92.4354

C        6 Eigenvalue  sigma_xx     -33.3327 (ppm)
C        6 Eigenvector sigma_xx       0.5814     -0.8134     -0.0157
C        6 Eigenvalue  sigma_yy      27.4322 (ppm)
C        6 Eigenvector sigma_yy       0.5618      0.3875      0.7309
C        6 Eigenvalue  sigma_zz     167.1104 (ppm)
C        6 Eigenvector sigma_zz      -0.5885     -0.4338      0.6823
 
C        6 Isotropic:       53.7366 (ppm)
C        6 Anisotropy:     170.0606 (ppm)
C        6 Asymmetry:        0.5360
 
============
Atom: C        7
============
C        7 Coordinates      4.052    7.510    4.976   A
 
TOTAL Shielding Tensor

              10.6528      0.2463    -64.2393
               9.7380     -8.1869    -31.1327
             -54.4512    -46.5235      0.5580

C        7 Eigenvalue  sigma_xx     -66.3420 (ppm)
C        7 Eigenvector sigma_xx       0.5306      0.4387      0.7253
C        7 Eigenvalue  sigma_yy      -7.0457 (ppm)
C        7 Eigenvector sigma_yy      -0.5535      0.8273     -0.0955
C        7 Eigenvalue  sigma_zz      76.4115 (ppm)
C        7 Eigenvector sigma_zz      -0.6419     -0.3508      0.6818
 
C        7 Isotropic:        1.0079 (ppm)
C        7 Anisotropy:     113.1054 (ppm)
C        7 Asymmetry:        0.7864
 
============
Atom: C        8
============
C        8 Coordinates      4.243    8.738    5.760   A
 
TOTAL Shielding Tensor

              97.8571     52.0135     -7.7733
              41.2305     50.6340     -6.1026
             -14.1939     -2.3785    123.8494

C        8 Eigenvalue  sigma_xx     136.8491 (ppm)
C        8 Eigenvector sigma_xx      -0.6418     -0.3798      0.6662
C        8 Eigenvalue  sigma_yy     113.5512 (ppm)
C        8 Eigenvector sigma_yy       0.5586      0.3637      0.7455
C        8 Eigenvalue  sigma_zz      21.9400 (ppm)
C        8 Eigenvector sigma_zz       0.5254     -0.8506      0.0212
 
C        8 Isotropic:       90.7801 (ppm)
C        8 Anisotropy:    -103.2602 (ppm)
C        8 Asymmetry:        0.3384
 
============
Atom: C        9
============
C        9 Coordinates      5.304    8.804    6.673   A
 
TOTAL Shielding Tensor

              -9.8374     67.2161    -54.8885
              52.1195    -95.3405    -53.3246
             -65.0517    -39.4750     24.5451

C        9 Eigenvalue  sigma_xx    -127.6675 (ppm)
C        9 Eigenvector sigma_xx      -0.3993      0.9090      0.1197
C        9 Eigenvalue  sigma_yy     -50.6551 (ppm)
C        9 Eigenvector sigma_yy       0.6947      0.2148      0.6865
C        9 Eigenvalue  sigma_zz      97.6898 (ppm)
C        9 Eigenvector sigma_zz      -0.5983     -0.3573      0.7172
 
C        9 Isotropic:      -26.8776 (ppm)
C        9 Anisotropy:     186.8511 (ppm)
C        9 Asymmetry:        0.6182
 
============
Atom: C       10
============
C       10 Coordinates      5.594    9.984    7.521   A
 
TOTAL Shielding Tensor

             138.1105      9.1882      2.1184
               8.2180    161.5063     14.7300
               1.8510     17.9150    149.3912

C       10 Eigenvalue  sigma_xx     133.7542 (ppm)
C       10 Eigenvector sigma_xx       0.7779     -0.4815      0.4038
C       10 Eigenvalue  sigma_yy     140.5086 (ppm)
C       10 Eigenvector sigma_yy       0.5878      0.3304     -0.7384
C       10 Eigenvalue  sigma_zz     174.7452 (ppm)
C       10 Eigenvector sigma_zz       0.2221      0.8118      0.5400
 
C       10 Isotropic:      149.6693 (ppm)
C       10 Anisotropy:      37.6138 (ppm)
C       10 Asymmetry:        0.2694
 
============
Atom: C       11
============
C       11 Coordinates      1.639    3.398    0.315   A
 
TOTAL Shielding Tensor

              31.7958     -6.4043      2.4386
              -6.0404     28.6787     -0.4016
               2.7860     -0.4747     28.8352

C       11 Eigenvalue  sigma_xx      23.4993 (ppm)
C       11 Eigenvector sigma_xx       0.6300      0.7359     -0.2480
C       11 Eigenvalue  sigma_yy      28.5089 (ppm)
C       11 Eigenvector sigma_yy      -0.0557      0.3613      0.9308
C       11 Eigenvalue  sigma_zz      37.3015 (ppm)
C       11 Eigenvector sigma_zz       0.7746     -0.5726      0.2686
 
C       11 Isotropic:       29.7699 (ppm)
C       11 Anisotropy:      11.2974 (ppm)
C       11 Asymmetry:        0.6651
 
============
Atom: C       12
============
C       12 Coordinates      3.425    9.870    5.602   A
 
TOTAL Shielding Tensor

              52.1607   -142.8237     22.5771
            -143.9299    143.8024    -30.6885
              22.6008    -33.1245    -49.3090

C       12 Eigenvalue  sigma_xx     -54.5178 (ppm)
C       12 Eigenvector sigma_xx       0.1507      0.2623      0.9531
C       12 Eigenvalue  sigma_yy     -52.3754 (ppm)
C       12 Eigenvector sigma_yy       0.7971      0.5380     -0.2741
C       12 Eigenvalue  sigma_zz     253.5473 (ppm)
C       12 Eigenvector sigma_zz      -0.5847      0.8011     -0.1280
 
C       12 Isotropic:       48.8847 (ppm)
C       12 Anisotropy:     306.9939 (ppm)
C       12 Asymmetry:        0.0105
 
============
Atom: C       13
============
C       13 Coordinates      1.408    2.880    6.562   A
 
TOTAL Shielding Tensor

             100.2567     -0.2660    -65.3716
             -10.7209    -25.8447    -43.6506
             -58.6087    -51.9745     10.8580

C       13 Eigenvalue  sigma_xx     -69.2437 (ppm)
C       13 Eigenvector sigma_xx      -0.2554     -0.7303     -0.6336
C       13 Eigenvalue  sigma_yy      20.5853 (ppm)
C       13 Eigenvector sigma_yy       0.4245     -0.6735      0.6052
C       13 Eigenvalue  sigma_zz     133.9284 (ppm)
C       13 Eigenvector sigma_zz      -0.8687     -0.1144      0.4820
 
C       13 Isotropic:       28.4233 (ppm)
C       13 Anisotropy:     158.2576 (ppm)
C       13 Asymmetry:        0.8514
 
============
Atom: C       14
============
C       14 Coordinates      1.213    4.231    6.228   A
 
TOTAL Shielding Tensor

             140.4359     20.3970    -63.0604
              15.1798     12.6259     13.8312
             -79.4320      2.8588     -8.0975

C       14 Eigenvalue  sigma_xx     -40.6874 (ppm)
C       14 Eigenvector sigma_xx       0.3754     -0.2643      0.8884
C       14 Eigenvalue  sigma_yy      15.4222 (ppm)
C       14 Eigenvector sigma_yy       0.0211      0.9607      0.2769
C       14 Eigenvalue  sigma_zz     170.2295 (ppm)
C       14 Eigenvector sigma_zz      -0.9266     -0.0852      0.3662
 
C       14 Isotropic:       48.3214 (ppm)
C       14 Anisotropy:     182.8621 (ppm)
C       14 Asymmetry:        0.4603
 
============
Atom: C       15
============
C       15 Coordinates      1.585    5.226    7.125   A
 
TOTAL Shielding Tensor

             147.0677     10.0768    -57.8635
              15.7231    -53.0237     16.6581
             -64.3984     17.8554     32.3620

C       15 Eigenvalue  sigma_xx     -59.8171 (ppm)
C       15 Eigenvector sigma_xx      -0.1394      0.9525     -0.2708
C       15 Eigenvalue  sigma_yy      12.5742 (ppm)
C       15 Eigenvector sigma_yy      -0.3699     -0.3037     -0.8780
C       15 Eigenvalue  sigma_zz     173.6488 (ppm)
C       15 Eigenvector sigma_zz      -0.9185     -0.0222      0.3947
 
C       15 Isotropic:       42.1353 (ppm)
C       15 Anisotropy:     197.2703 (ppm)
C       15 Asymmetry:        0.5504
 
============
Atom: C       16
============
C       16 Coordinates      2.154    4.892    8.359   A
 
TOTAL Shielding Tensor

             123.6846    -16.7460    -59.0935
              -8.3708    -10.4451    -35.1953
             -56.6048    -32.9899     22.4521

C       16 Eigenvalue  sigma_xx     -43.5289 (ppm)
C       16 Eigenvector sigma_xx      -0.2692     -0.7388     -0.6178
C       16 Eigenvalue  sigma_yy      29.2390 (ppm)
C       16 Eigenvector sigma_yy       0.3188     -0.6737      0.6667
C       16 Eigenvalue  sigma_zz     149.9816 (ppm)
C       16 Eigenvector sigma_zz      -0.9088     -0.0175      0.4169
 
C       16 Isotropic:       45.2305 (ppm)
C       16 Anisotropy:     157.1266 (ppm)
C       16 Asymmetry:        0.6947
 
============
Atom: C       17
============
C       17 Coordinates      2.374    3.552    8.684   A
 
TOTAL Shielding Tensor

             131.9081     12.6803    -84.7938
              16.1675     10.1269     12.4120
             -84.4008     20.6136    -10.0004

C       17 Eigenvalue  sigma_xx     -56.1680 (ppm)
C       17 Eigenvector sigma_xx       0.4101     -0.3035      0.8601
C       17 Eigenvalue  sigma_yy      16.6022 (ppm)
C       17 Eigenvector sigma_yy       0.0944      0.9521      0.2909
C       17 Eigenvalue  sigma_zz     171.6003 (ppm)
C       17 Eigenvector sigma_zz      -0.9071     -0.0382      0.4191
 
C       17 Isotropic:       44.0115 (ppm)
C       17 Anisotropy:     191.3832 (ppm)
C       17 Asymmetry:        0.5703
 
============
Atom: C       18
============
C       18 Coordinates      2.012    2.555    7.787   A
 
TOTAL Shielding Tensor

             138.0971      7.4626    -54.4547
              19.6596    -33.7972     10.3516
             -63.3242     16.3692     42.1191

C       18 Eigenvalue  sigma_xx     -39.9214 (ppm)
C       18 Eigenvector sigma_xx      -0.1618      0.9490     -0.2707
C       18 Eigenvalue  sigma_yy      20.0513 (ppm)
C       18 Eigenvector sigma_yy      -0.3948     -0.3137     -0.8636
C       18 Eigenvalue  sigma_zz     166.2891 (ppm)
C       18 Eigenvector sigma_zz      -0.9044     -0.0329      0.4254
 
C       18 Isotropic:       48.8063 (ppm)
C       18 Anisotropy:     176.2241 (ppm)
C       18 Asymmetry:        0.5105
 
============
Atom: C       19
============
C       19 Coordinates      0.079    1.815    4.771   A
 
TOTAL Shielding Tensor

              13.4364     -3.0840    -60.7412
              14.0259     -7.7254    -33.3716
             -60.1218    -43.3982      0.9838

C       19 Eigenvalue  sigma_xx     -65.5826 (ppm)
C       19 Eigenvector sigma_xx       0.5281      0.4342      0.7298
C       19 Eigenvalue  sigma_yy      -6.5150 (ppm)
C       19 Eigenvector sigma_yy      -0.5424      0.8337     -0.1036
C       19 Eigenvalue  sigma_zz      78.7924 (ppm)
C       19 Eigenvector sigma_zz      -0.6534     -0.3411      0.6758
 
C       19 Isotropic:        2.2316 (ppm)
C       19 Anisotropy:     114.8412 (ppm)
C       19 Asymmetry:        0.7715
 
============
Atom: C       20
============
C       20 Coordinates     -0.119    0.608    3.957   A
 
TOTAL Shielding Tensor

             100.4453     51.0484     -7.0288
              41.2713     47.8006     -6.8041
             -15.9307     -2.1878    120.8703

C       20 Eigenvalue  sigma_xx     136.6735 (ppm)
C       20 Eigenvector sigma_xx      -0.6892     -0.3889      0.6113
C       20 Eigenvalue  sigma_yy     111.4932 (ppm)
C       20 Eigenvector sigma_yy       0.5204      0.3213      0.7912
C       20 Eigenvalue  sigma_zz      20.9495 (ppm)
C       20 Eigenvector sigma_zz       0.5041     -0.8634      0.0191
 
C       20 Isotropic:       89.7054 (ppm)
C       20 Anisotropy:    -103.1338 (ppm)
C       20 Asymmetry:        0.3662
 
============
Atom: C       21
============
C       21 Coordinates     -1.140    0.590    2.999   A
 
TOTAL Shielding Tensor

              -4.6056     70.4387    -54.2750
              55.9772    -91.5925    -56.2935
             -62.5042    -40.7913     16.5643

C       21 Eigenvalue  sigma_xx    -127.1289 (ppm)
C       21 Eigenvector sigma_xx       0.3986     -0.9057     -0.1440
C       21 Eigenvalue  sigma_yy     -50.1343 (ppm)
C       21 Eigenvector sigma_yy       0.6709      0.1810      0.7191
C       21 Eigenvalue  sigma_zz      97.6293 (ppm)
C       21 Eigenvector sigma_zz      -0.6252     -0.3833      0.6798
 
C       21 Isotropic:      -26.5446 (ppm)
C       21 Anisotropy:     186.2609 (ppm)
C       21 Asymmetry:        0.6201
 
============
Atom: C       22
============
C       22 Coordinates     -1.402   -0.548    2.087   A
 
TOTAL Shielding Tensor

             138.7641      8.9100      2.4929
               7.1152    158.4686     13.5676
               1.1470     16.9413    148.6211

C       22 Eigenvalue  sigma_xx     134.0873 (ppm)
C       22 Eigenvector sigma_xx      -0.7178      0.5233     -0.4594
C       22 Eigenvalue  sigma_yy     140.4260 (ppm)
C       22 Eigenvector sigma_yy      -0.6580     -0.2939      0.6933
C       22 Eigenvalue  sigma_zz     171.3405 (ppm)
C       22 Eigenvector sigma_zz       0.2278      0.7999      0.5553
 
C       22 Isotropic:      148.6179 (ppm)
C       22 Anisotropy:      34.0838 (ppm)
C       22 Asymmetry:        0.2790
 
============
Atom: C       23
============
C       23 Coordinates      2.526    5.995    9.300   A
 
TOTAL Shielding Tensor

              27.0544     -3.3541      3.1679
              -2.2061     30.1276     -5.5515
               2.6963     -4.1059     33.1969

C       23 Eigenvalue  sigma_xx      25.4127 (ppm)
C       23 Eigenvector sigma_xx       0.8726      0.4878     -0.0261
C       23 Eigenvalue  sigma_yy      26.7900 (ppm)
C       23 Eigenvector sigma_yy      -0.3511      0.6635      0.6607
C       23 Eigenvalue  sigma_zz      38.1762 (ppm)
C       23 Eigenvector sigma_zz       0.3396     -0.5674      0.7502
 
C       23 Isotropic:       30.1263 (ppm)
C       23 Anisotropy:      12.0748 (ppm)
C       23 Asymmetry:        0.1711
 
============
Atom: C       24
============
C       24 Coordinates      0.674   -0.539    4.134   A
 
TOTAL Shielding Tensor

              43.7601   -136.6433     26.0551
            -140.8223    147.6174    -39.3487
              27.3081    -42.2829    -45.8676

C       24 Eigenvalue  sigma_xx     -54.6385 (ppm)
C       24 Eigenvector sigma_xx       0.3438      0.4066      0.8465
C       24 Eigenvalue  sigma_yy     -51.6557 (ppm)
C       24 Eigenvector sigma_yy       0.7525      0.4200     -0.5073
C       24 Eigenvalue  sigma_zz     251.8040 (ppm)
C       24 Eigenvector sigma_zz      -0.5618      0.8114     -0.1616
 
C       24 Isotropic:       48.5033 (ppm)
C       24 Anisotropy:     304.9511 (ppm)
C       24 Asymmetry:        0.0147
 
============
Atom: C       25
============
C       25 Coordinates     -2.776   -6.437   -3.133   A
 
TOTAL Shielding Tensor

              54.8223     12.0826    -60.2376
              16.0941     -5.4912    -71.7444
             -64.2521    -72.7228     30.6589

C       25 Eigenvalue  sigma_xx     -69.0881 (ppm)
C       25 Eigenvector sigma_xx       0.2552      0.7005      0.6665
C       25 Eigenvalue  sigma_yy      16.7832 (ppm)
C       25 Eigenvector sigma_yy       0.7464     -0.5809      0.3247
C       25 Eigenvalue  sigma_zz     132.2950 (ppm)
C       25 Eigenvector sigma_zz      -0.6146     -0.4147      0.6711
 
C       25 Isotropic:       26.6633 (ppm)
C       25 Anisotropy:     158.4474 (ppm)
C       25 Asymmetry:        0.8129
 
============
Atom: C       26
============
C       26 Coordinates     -3.526   -5.252   -3.018   A
 
TOTAL Shielding Tensor

              37.2404     37.6010    -91.3750
              48.1915     38.9791    -40.8341
             -83.5400    -33.7101     78.1289

C       26 Eigenvalue  sigma_xx     -34.0831 (ppm)
C       26 Eigenvector sigma_xx      -0.8040      0.1835     -0.5657
C       26 Eigenvalue  sigma_yy      17.2362 (ppm)
C       26 Eigenvector sigma_yy      -0.0909      0.9022      0.4217
C       26 Eigenvalue  sigma_zz     171.1952 (ppm)
C       26 Eigenvector sigma_zz      -0.5877     -0.3904      0.7086
 
C       26 Isotropic:       51.4494 (ppm)
C       26 Anisotropy:     179.6187 (ppm)
C       26 Asymmetry:        0.4286
 
============
Atom: C       27
============
C       27 Coordinates     -3.159   -4.286   -2.087   A
 
TOTAL Shielding Tensor

              45.5058     69.4609    -65.9641
              74.5080    -10.7506    -50.8009
             -59.8450    -48.2862     90.5847

C       27 Eigenvalue  sigma_xx     -60.1775 (ppm)
C       27 Eigenvector sigma_xx       0.5419     -0.8390     -0.0496
C       27 Eigenvalue  sigma_yy      12.9185 (ppm)
C       27 Eigenvector sigma_yy       0.6065      0.3495      0.7142
C       27 Eigenvalue  sigma_zz     172.5988 (ppm)
C       27 Eigenvector sigma_zz      -0.5818     -0.4171      0.6982
 
C       27 Isotropic:       41.7800 (ppm)
C       27 Anisotropy:     196.2282 (ppm)
C       27 Asymmetry:        0.5588
 
============
Atom: C       28
============
C       28 Coordinates     -2.056   -4.484   -1.252   A
 
TOTAL Shielding Tensor

              70.6728     19.1681    -57.0484
              15.6351     18.2813    -65.8406
             -59.6873    -72.9886     54.0552

C       28 Eigenvalue  sigma_xx     -40.8982 (ppm)
C       28 Eigenvector sigma_xx       0.2368      0.7092      0.6640
C       28 Eigenvalue  sigma_yy      33.9745 (ppm)
C       28 Eigenvector sigma_yy       0.7689     -0.5545      0.3181
C       28 Eigenvalue  sigma_zz     149.9330 (ppm)
C       28 Eigenvector sigma_zz      -0.5939     -0.4353      0.6767
 
C       28 Isotropic:       47.6698 (ppm)
C       28 Anisotropy:     153.3948 (ppm)
C       28 Asymmetry:        0.7322
 
============
Atom: C       29
============
C       29 Coordinates     -1.316   -5.666   -1.353   A
 
TOTAL Shielding Tensor

              23.8728     52.3806   -100.8976
              48.8382     40.5315    -38.7734
             -93.9373    -33.5012     65.8308

C       29 Eigenvalue  sigma_xx     -58.2270 (ppm)
C       29 Eigenvector sigma_xx      -0.7980      0.2011     -0.5681
C       29 Eigenvalue  sigma_yy      16.4115 (ppm)
C       29 Eigenvector sigma_yy      -0.0990      0.8861      0.4528
C       29 Eigenvalue  sigma_zz     172.0506 (ppm)
C       29 Eigenvector sigma_zz      -0.5944     -0.4176      0.6872
 
C       29 Isotropic:       43.4117 (ppm)
C       29 Anisotropy:     192.9584 (ppm)
C       29 Asymmetry:        0.5802
 
============
Atom: C       30
============
C       30 Coordinates     -1.666   -6.629   -2.288   A
 
TOTAL Shielding Tensor

              55.2657     64.9748    -58.4184
              63.8210     13.5088    -43.0210
             -52.6422    -41.2046     92.4354

C       30 Eigenvalue  sigma_xx     -33.3327 (ppm)
C       30 Eigenvector sigma_xx       0.5814     -0.8134     -0.0157
C       30 Eigenvalue  sigma_yy      27.4322 (ppm)
C       30 Eigenvector sigma_yy       0.5618      0.3875      0.7309
C       30 Eigenvalue  sigma_zz     167.1104 (ppm)
C       30 Eigenvector sigma_zz      -0.5885     -0.4338      0.6823
 
C       30 Isotropic:       53.7366 (ppm)
C       30 Anisotropy:     170.0606 (ppm)
C       30 Asymmetry:        0.5360
 
============
Atom: C       31
============
C       31 Coordinates     -4.052   -7.510   -4.976   A
 
TOTAL Shielding Tensor

              10.6528      0.2463    -64.2393
               9.7380     -8.1869    -31.1327
             -54.4512    -46.5235      0.5580

C       31 Eigenvalue  sigma_xx     -66.3420 (ppm)
C       31 Eigenvector sigma_xx       0.5306      0.4387      0.7253
C       31 Eigenvalue  sigma_yy      -7.0457 (ppm)
C       31 Eigenvector sigma_yy      -0.5535      0.8273     -0.0955
C       31 Eigenvalue  sigma_zz      76.4115 (ppm)
C       31 Eigenvector sigma_zz      -0.6419     -0.3508      0.6818
 
C       31 Isotropic:        1.0079 (ppm)
C       31 Anisotropy:     113.1054 (ppm)
C       31 Asymmetry:        0.7864
 
============
Atom: C       32
============
C       32 Coordinates     -4.243   -8.738   -5.760   A
 
TOTAL Shielding Tensor

              97.8571     52.0135     -7.7733
              41.2305     50.6340     -6.1026
             -14.1939     -2.3785    123.8494

C       32 Eigenvalue  sigma_xx     136.8491 (ppm)
C       32 Eigenvector sigma_xx      -0.6418     -0.3798      0.6662
C       32 Eigenvalue  sigma_yy     113.5512 (ppm)
C       32 Eigenvector sigma_yy       0.5586      0.3637      0.7455
C       32 Eigenvalue  sigma_zz      21.9400 (ppm)
C       32 Eigenvector sigma_zz       0.5254     -0.8506      0.0212
 
C       32 Isotropic:       90.7801 (ppm)
C       32 Anisotropy:    -103.2602 (ppm)
C       32 Asymmetry:        0.3384
 
============
Atom: C       33
============
C       33 Coordinates     -5.304   -8.804   -6.673   A
 
TOTAL Shielding Tensor

              -9.8374     67.2161    -54.8885
              52.1195    -95.3405    -53.3246
             -65.0517    -39.4750     24.5451

C       33 Eigenvalue  sigma_xx    -127.6675 (ppm)
C       33 Eigenvector sigma_xx      -0.3993      0.9090      0.1197
C       33 Eigenvalue  sigma_yy     -50.6551 (ppm)
C       33 Eigenvector sigma_yy       0.6947      0.2148      0.6865
C       33 Eigenvalue  sigma_zz      97.6898 (ppm)
C       33 Eigenvector sigma_zz      -0.5983     -0.3573      0.7172
 
C       33 Isotropic:      -26.8776 (ppm)
C       33 Anisotropy:     186.8511 (ppm)
C       33 Asymmetry:        0.6182
 
============
Atom: C       34
============
C       34 Coordinates     -5.594   -9.984   -7.521   A
 
TOTAL Shielding Tensor

             138.1105      9.1882      2.1184
               8.2180    161.5063     14.7300
               1.8510     17.9150    149.3912

C       34 Eigenvalue  sigma_xx     133.7542 (ppm)
C       34 Eigenvector sigma_xx       0.7779     -0.4815      0.4038
C       34 Eigenvalue  sigma_yy     140.5086 (ppm)
C       34 Eigenvector sigma_yy       0.5878      0.3304     -0.7384
C       34 Eigenvalue  sigma_zz     174.7452 (ppm)
C       34 Eigenvector sigma_zz       0.2221      0.8118      0.5400
 
C       34 Isotropic:      149.6693 (ppm)
C       34 Anisotropy:      37.6138 (ppm)
C       34 Asymmetry:        0.2694
 
============
Atom: C       35
============
C       35 Coordinates     -1.639   -3.398   -0.315   A
 
TOTAL Shielding Tensor

              31.7958     -6.4043      2.4386
              -6.0404     28.6787     -0.4016
               2.7860     -0.4747     28.8352

C       35 Eigenvalue  sigma_xx      23.4993 (ppm)
C       35 Eigenvector sigma_xx       0.6300      0.7359     -0.2480
C       35 Eigenvalue  sigma_yy      28.5089 (ppm)
C       35 Eigenvector sigma_yy      -0.0557      0.3613      0.9308
C       35 Eigenvalue  sigma_zz      37.3015 (ppm)
C       35 Eigenvector sigma_zz       0.7746     -0.5726      0.2686
 
C       35 Isotropic:       29.7699 (ppm)
C       35 Anisotropy:      11.2974 (ppm)
C       35 Asymmetry:        0.6651
 
============
Atom: C       36
============
C       36 Coordinates     -3.425   -9.870   -5.602   A
 
TOTAL Shielding Tensor

              52.1607   -142.8237     22.5771
            -143.9299    143.8024    -30.6885
              22.6008    -33.1245    -49.3090

C       36 Eigenvalue  sigma_xx     -54.5178 (ppm)
C       36 Eigenvector sigma_xx       0.1507      0.2623      0.9531
C       36 Eigenvalue  sigma_yy     -52.3754 (ppm)
C       36 Eigenvector sigma_yy       0.7971      0.5380     -0.2741
C       36 Eigenvalue  sigma_zz     253.5473 (ppm)
C       36 Eigenvector sigma_zz      -0.5847      0.8011     -0.1280
 
C       36 Isotropic:       48.8847 (ppm)
C       36 Anisotropy:     306.9939 (ppm)
C       36 Asymmetry:        0.0105
 
============
Atom: C       37
============
C       37 Coordinates     -1.408   -2.880   -6.562   A
 
TOTAL Shielding Tensor

             100.2567     -0.2660    -65.3716
             -10.7209    -25.8447    -43.6506
             -58.6087    -51.9745     10.8580

C       37 Eigenvalue  sigma_xx     -69.2437 (ppm)
C       37 Eigenvector sigma_xx      -0.2554     -0.7303     -0.6336
C       37 Eigenvalue  sigma_yy      20.5853 (ppm)
C       37 Eigenvector sigma_yy       0.4245     -0.6735      0.6052
C       37 Eigenvalue  sigma_zz     133.9284 (ppm)
C       37 Eigenvector sigma_zz      -0.8687     -0.1144      0.4820
 
C       37 Isotropic:       28.4233 (ppm)
C       37 Anisotropy:     158.2576 (ppm)
C       37 Asymmetry:        0.8514
 
============
Atom: C       38
============
C       38 Coordinates     -1.213   -4.231   -6.228   A
 
TOTAL Shielding Tensor

             140.4359     20.3970    -63.0604
              15.1798     12.6259     13.8312
             -79.4320      2.8588     -8.0975

C       38 Eigenvalue  sigma_xx     -40.6874 (ppm)
C       38 Eigenvector sigma_xx       0.3754     -0.2643      0.8884
C       38 Eigenvalue  sigma_yy      15.4222 (ppm)
C       38 Eigenvector sigma_yy       0.0211      0.9607      0.2769
C       38 Eigenvalue  sigma_zz     170.2295 (ppm)
C       38 Eigenvector sigma_zz      -0.9266     -0.0852      0.3662
 
C       38 Isotropic:       48.3214 (ppm)
C       38 Anisotropy:     182.8621 (ppm)
C       38 Asymmetry:        0.4603
 
============
Atom: C       39
============
C       39 Coordinates     -1.585   -5.226   -7.125   A
 
TOTAL Shielding Tensor

             147.0677     10.0768    -57.8635
              15.7231    -53.0237     16.6581
             -64.3984     17.8554     32.3620

C       39 Eigenvalue  sigma_xx     -59.8171 (ppm)
C       39 Eigenvector sigma_xx      -0.1394      0.9525     -0.2708
C       39 Eigenvalue  sigma_yy      12.5742 (ppm)
C       39 Eigenvector sigma_yy      -0.3699     -0.3037     -0.8780
C       39 Eigenvalue  sigma_zz     173.6488 (ppm)
C       39 Eigenvector sigma_zz      -0.9185     -0.0222      0.3947
 
C       39 Isotropic:       42.1353 (ppm)
C       39 Anisotropy:     197.2703 (ppm)
C       39 Asymmetry:        0.5504
 
============
Atom: C       40
============
C       40 Coordinates     -2.154   -4.892   -8.359   A
 
TOTAL Shielding Tensor

             123.6846    -16.7460    -59.0935
              -8.3708    -10.4451    -35.1953
             -56.6048    -32.9899     22.4521

C       40 Eigenvalue  sigma_xx     -43.5289 (ppm)
C       40 Eigenvector sigma_xx      -0.2692     -0.7388     -0.6178
C       40 Eigenvalue  sigma_yy      29.2390 (ppm)
C       40 Eigenvector sigma_yy       0.3188     -0.6737      0.6667
C       40 Eigenvalue  sigma_zz     149.9816 (ppm)
C       40 Eigenvector sigma_zz      -0.9088     -0.0175      0.4169
 
C       40 Isotropic:       45.2305 (ppm)
C       40 Anisotropy:     157.1266 (ppm)
C       40 Asymmetry:        0.6947
 
============
Atom: C       41
============
C       41 Coordinates     -2.374   -3.552   -8.684   A
 
TOTAL Shielding Tensor

             131.9081     12.6803    -84.7938
              16.1675     10.1269     12.4120
             -84.4008     20.6136    -10.0004

C       41 Eigenvalue  sigma_xx     -56.1680 (ppm)
C       41 Eigenvector sigma_xx       0.4101     -0.3035      0.8601
C       41 Eigenvalue  sigma_yy      16.6022 (ppm)
C       41 Eigenvector sigma_yy       0.0944      0.9521      0.2909
C       41 Eigenvalue  sigma_zz     171.6003 (ppm)
C       41 Eigenvector sigma_zz      -0.9071     -0.0382      0.4191
 
C       41 Isotropic:       44.0115 (ppm)
C       41 Anisotropy:     191.3832 (ppm)
C       41 Asymmetry:        0.5703
 
============
Atom: C       42
============
C       42 Coordinates     -2.012   -2.555   -7.787   A
 
TOTAL Shielding Tensor

             138.0971      7.4626    -54.4547
              19.6596    -33.7972     10.3516
             -63.3242     16.3692     42.1191

C       42 Eigenvalue  sigma_xx     -39.9214 (ppm)
C       42 Eigenvector sigma_xx      -0.1618      0.9490     -0.2707
C       42 Eigenvalue  sigma_yy      20.0513 (ppm)
C       42 Eigenvector sigma_yy      -0.3948     -0.3137     -0.8636
C       42 Eigenvalue  sigma_zz     166.2891 (ppm)
C       42 Eigenvector sigma_zz      -0.9044     -0.0329      0.4254
 
C       42 Isotropic:       48.8063 (ppm)
C       42 Anisotropy:     176.2241 (ppm)
C       42 Asymmetry:        0.5105
 
============
Atom: C       43
============
C       43 Coordinates     -0.079   -1.815   -4.771   A
 
TOTAL Shielding Tensor

              13.4364     -3.0840    -60.7412
              14.0259     -7.7254    -33.3716
             -60.1218    -43.3982      0.9838

C       43 Eigenvalue  sigma_xx     -65.5826 (ppm)
C       43 Eigenvector sigma_xx       0.5281      0.4342      0.7298
C       43 Eigenvalue  sigma_yy      -6.5150 (ppm)
C       43 Eigenvector sigma_yy      -0.5424      0.8337     -0.1036
C       43 Eigenvalue  sigma_zz      78.7924 (ppm)
C       43 Eigenvector sigma_zz      -0.6534     -0.3411      0.6758
 
C       43 Isotropic:        2.2316 (ppm)
C       43 Anisotropy:     114.8412 (ppm)
C       43 Asymmetry:        0.7715
 
============
Atom: C       44
============
C       44 Coordinates      0.119   -0.608   -3.957   A
 
TOTAL Shielding Tensor

             100.4453     51.0484     -7.0288
              41.2713     47.8006     -6.8041
             -15.9307     -2.1878    120.8703

C       44 Eigenvalue  sigma_xx     136.6735 (ppm)
C       44 Eigenvector sigma_xx      -0.6892     -0.3889      0.6113
C       44 Eigenvalue  sigma_yy     111.4932 (ppm)
C       44 Eigenvector sigma_yy       0.5204      0.3213      0.7912
C       44 Eigenvalue  sigma_zz      20.9495 (ppm)
C       44 Eigenvector sigma_zz       0.5041     -0.8634      0.0191
 
C       44 Isotropic:       89.7054 (ppm)
C       44 Anisotropy:    -103.1338 (ppm)
C       44 Asymmetry:        0.3662
 
============
Atom: C       45
============
C       45 Coordinates      1.140   -0.590   -2.999   A
 
TOTAL Shielding Tensor

              -4.6056     70.4387    -54.2750
              55.9772    -91.5925    -56.2935
             -62.5042    -40.7913     16.5643

C       45 Eigenvalue  sigma_xx    -127.1289 (ppm)
C       45 Eigenvector sigma_xx       0.3986     -0.9057     -0.1440
C       45 Eigenvalue  sigma_yy     -50.1343 (ppm)
C       45 Eigenvector sigma_yy       0.6709      0.1810      0.7191
C       45 Eigenvalue  sigma_zz      97.6293 (ppm)
C       45 Eigenvector sigma_zz      -0.6252     -0.3833      0.6798
 
C       45 Isotropic:      -26.5446 (ppm)
C       45 Anisotropy:     186.2609 (ppm)
C       45 Asymmetry:        0.6201
 
============
Atom: C       46
============
C       46 Coordinates      1.402    0.548   -2.087   A
 
TOTAL Shielding Tensor

             138.7641      8.9100      2.4929
               7.1152    158.4686     13.5676
               1.1470     16.9413    148.6211

C       46 Eigenvalue  sigma_xx     134.0873 (ppm)
C       46 Eigenvector sigma_xx      -0.7178      0.5233     -0.4594
C       46 Eigenvalue  sigma_yy     140.4260 (ppm)
C       46 Eigenvector sigma_yy      -0.6580     -0.2939      0.6933
C       46 Eigenvalue  sigma_zz     171.3405 (ppm)
C       46 Eigenvector sigma_zz       0.2278      0.7999      0.5553
 
C       46 Isotropic:      148.6179 (ppm)
C       46 Anisotropy:      34.0838 (ppm)
C       46 Asymmetry:        0.2790
 
============
Atom: C       47
============
C       47 Coordinates     -2.526   -5.995   -9.300   A
 
TOTAL Shielding Tensor

              27.0544     -3.3541      3.1679
              -2.2061     30.1276     -5.5515
               2.6963     -4.1059     33.1969

C       47 Eigenvalue  sigma_xx      25.4127 (ppm)
C       47 Eigenvector sigma_xx       0.8726      0.4878     -0.0261
C       47 Eigenvalue  sigma_yy      26.7900 (ppm)
C       47 Eigenvector sigma_yy      -0.3511      0.6635      0.6607
C       47 Eigenvalue  sigma_zz      38.1762 (ppm)
C       47 Eigenvector sigma_zz       0.3396     -0.5674      0.7502
 
C       47 Isotropic:       30.1263 (ppm)
C       47 Anisotropy:      12.0748 (ppm)
C       47 Asymmetry:        0.1711
 
============
Atom: C       48
============
C       48 Coordinates     -0.674    0.539   -4.134   A
 
TOTAL Shielding Tensor

              43.7601   -136.6433     26.0551
            -140.8223    147.6174    -39.3487
              27.3081    -42.2829    -45.8676

C       48 Eigenvalue  sigma_xx     -54.6385 (ppm)
C       48 Eigenvector sigma_xx       0.3438      0.4066      0.8465
C       48 Eigenvalue  sigma_yy     -51.6557 (ppm)
C       48 Eigenvector sigma_yy       0.7525      0.4200     -0.5073
C       48 Eigenvalue  sigma_zz     251.8040 (ppm)
C       48 Eigenvector sigma_zz      -0.5618      0.8114     -0.1616
 
C       48 Isotropic:       48.5033 (ppm)
C       48 Anisotropy:     304.9511 (ppm)
C       48 Asymmetry:        0.0147
 
============
Atom: N        1
============
N        1 Coordinates      3.075    7.479    4.030   A
 
TOTAL Shielding Tensor

             104.4877     77.2023     -9.8809
              50.5701     24.1667    -23.6506
             -20.7805     -0.7831    138.0170

N        1 Eigenvalue  sigma_xx     158.2800 (ppm)
N        1 Eigenvector sigma_xx      -0.6259     -0.3611      0.6913
N        1 Eigenvalue  sigma_yy     119.5982 (ppm)
N        1 Eigenvector sigma_yy       0.6139      0.3185      0.7223
N        1 Eigenvalue  sigma_zz     -11.2067 (ppm)
N        1 Eigenvector sigma_zz       0.4810     -0.8764     -0.0223
 
N        1 Isotropic:       88.8905 (ppm)
N        1 Anisotropy:    -150.1458 (ppm)
N        1 Asymmetry:        0.3864
 
============
Atom: N        2
============
N        2 Coordinates      2.754   10.817    5.465   A
 
TOTAL Shielding Tensor

             -64.0730   -137.0585     66.0793
            -153.1900     65.0025     -2.4921
              64.5203      4.2156   -156.6169

N        2 Eigenvalue  sigma_xx    -214.3474 (ppm)
N        2 Eigenvector sigma_xx      -0.6237     -0.3262      0.7103
N        2 Eigenvalue  sigma_yy    -104.5467 (ppm)
N        2 Eigenvector sigma_yy       0.5480      0.4655      0.6950
N        2 Eigenvalue  sigma_zz     163.2067 (ppm)
N        2 Eigenvector sigma_zz       0.5574     -0.8227      0.1116
 
N        2 Isotropic:      -51.8958 (ppm)
N        2 Anisotropy:     322.6538 (ppm)
N        2 Asymmetry:        0.5105
 
============
Atom: N        3
============
N        3 Coordinates      1.070    1.818    5.702   A
 
TOTAL Shielding Tensor

             128.8058     65.1906      1.2048
              38.6023     13.0641    -13.9990
             -31.8392      9.9880    124.1525

N        3 Eigenvalue  sigma_xx     155.8128 (ppm)
N        3 Eigenvector sigma_xx      -0.8467     -0.3139      0.4295
N        3 Eigenvalue  sigma_yy     117.1068 (ppm)
N        3 Eigenvector sigma_yy       0.3919      0.1781      0.9026
N        3 Eigenvalue  sigma_zz      -6.8972 (ppm)
N        3 Eigenvector sigma_zz       0.3598     -0.9326      0.0278
 
N        3 Isotropic:       88.6741 (ppm)
N        3 Anisotropy:    -143.3570 (ppm)
N        3 Asymmetry:        0.4050
 
============
Atom: N        4
============
N        4 Coordinates      1.327   -1.491    4.313   A
 
TOTAL Shielding Tensor

             -72.6341   -141.1816     71.9429
            -152.8336     65.9518    -10.4681
              69.2795     -3.4136   -153.0899

N        4 Eigenvalue  sigma_xx    -218.0511 (ppm)
N        4 Eigenvector sigma_xx      -0.6576     -0.3238      0.6802
N        4 Eigenvalue  sigma_yy    -107.0738 (ppm)
N        4 Eigenvector sigma_yy      -0.5147     -0.4662     -0.7195
N        4 Eigenvalue  sigma_zz     165.3527 (ppm)
N        4 Eigenvector sigma_zz      -0.5501      0.8233     -0.1399
 
N        4 Isotropic:      -53.2574 (ppm)
N        4 Anisotropy:     327.9151 (ppm)
N        4 Asymmetry:        0.5076
 
============
Atom: N        5
============
N        5 Coordinates     -3.075   -7.479   -4.030   A
 
TOTAL Shielding Tensor

             104.4877     77.2023     -9.8809
              50.5701     24.1667    -23.6506
             -20.7805     -0.7831    138.0170

N        5 Eigenvalue  sigma_xx     158.2800 (ppm)
N        5 Eigenvector sigma_xx      -0.6259     -0.3611      0.6913
N        5 Eigenvalue  sigma_yy     119.5982 (ppm)
N        5 Eigenvector sigma_yy       0.6139      0.3185      0.7223
N        5 Eigenvalue  sigma_zz     -11.2067 (ppm)
N        5 Eigenvector sigma_zz       0.4810     -0.8764     -0.0223
 
N        5 Isotropic:       88.8905 (ppm)
N        5 Anisotropy:    -150.1458 (ppm)
N        5 Asymmetry:        0.3864
 
============
Atom: N        6
============
N        6 Coordinates     -2.754  -10.817   -5.465   A
 
TOTAL Shielding Tensor

             -64.0730   -137.0585     66.0793
            -153.1900     65.0025     -2.4921
              64.5203      4.2156   -156.6169

N        6 Eigenvalue  sigma_xx    -214.3474 (ppm)
N        6 Eigenvector sigma_xx      -0.6237     -0.3262      0.7103
N        6 Eigenvalue  sigma_yy    -104.5467 (ppm)
N        6 Eigenvector sigma_yy       0.5480      0.4655      0.6950
N        6 Eigenvalue  sigma_zz     163.2067 (ppm)
N        6 Eigenvector sigma_zz       0.5574     -0.8227      0.1116
 
N        6 Isotropic:      -51.8958 (ppm)
N        6 Anisotropy:     322.6538 (ppm)
N        6 Asymmetry:        0.5105
 
============
Atom: N        7
============
N        7 Coordinates     -1.070   -1.818   -5.702   A
 
TOTAL Shielding Tensor

             128.8058     65.1906      1.2048
              38.6023     13.0641    -13.9990
             -31.8392      9.9880    124.1525

N        7 Eigenvalue  sigma_xx     155.8128 (ppm)
N        7 Eigenvector sigma_xx      -0.8467     -0.3139      0.4295
N        7 Eigenvalue  sigma_yy     117.1068 (ppm)
N        7 Eigenvector sigma_yy       0.3919      0.1781      0.9026
N        7 Eigenvalue  sigma_zz      -6.8972 (ppm)
N        7 Eigenvector sigma_zz       0.3598     -0.9326      0.0278
 
N        7 Isotropic:       88.6741 (ppm)
N        7 Anisotropy:    -143.3570 (ppm)
N        7 Asymmetry:        0.4050
 
============
Atom: N        8
============
N        8 Coordinates     -1.327    1.491   -4.313   A
 
TOTAL Shielding Tensor

             -72.6341   -141.1816     71.9429
            -152.8336     65.9518    -10.4681
              69.2795     -3.4136   -153.0899

N        8 Eigenvalue  sigma_xx    -218.0511 (ppm)
N        8 Eigenvector sigma_xx      -0.6576     -0.3238      0.6802
N        8 Eigenvalue  sigma_yy    -107.0738 (ppm)
N        8 Eigenvector sigma_yy      -0.5147     -0.4662     -0.7195
N        8 Eigenvalue  sigma_zz     165.3527 (ppm)
N        8 Eigenvector sigma_zz      -0.5501      0.8233     -0.1399
 
N        8 Isotropic:      -53.2574 (ppm)
N        8 Anisotropy:     327.9151 (ppm)
N        8 Asymmetry:        0.5076
 
============
Atom: O        1
============
O        1 Coordinates      4.805    6.519    5.198   A
 
TOTAL Shielding Tensor

              -4.7496    132.7762   -228.7656
             147.7341    -76.3168    -61.9960
            -215.8870    -86.6945     67.0521

O        1 Eigenvalue  sigma_xx    -226.6608 (ppm)
O        1 Eigenvector sigma_xx       0.7533     -0.4810      0.4485
O        1 Eigenvalue  sigma_yy    -100.5750 (ppm)
O        1 Eigenvector sigma_yy      -0.1673     -0.7997     -0.5766
O        1 Eigenvalue  sigma_zz     313.2215 (ppm)
O        1 Eigenvector sigma_zz       0.6360      0.3593     -0.6829
 
O        1 Isotropic:       -4.6714 (ppm)
O        1 Anisotropy:     476.8395 (ppm)
O        1 Asymmetry:        0.3966
 
============
Atom: O        2
============
O        2 Coordinates      6.114    7.783    6.827   A
 
TOTAL Shielding Tensor

              86.3113     88.9809   -151.8804
              49.3849    -44.4546   -136.1331
            -181.6532   -106.9084    128.5789

O        2 Eigenvalue  sigma_xx    -109.6348 (ppm)
O        2 Eigenvector sigma_xx      -0.1659     -0.8266     -0.5378
O        2 Eigenvalue  sigma_yy     -46.3091 (ppm)
O        2 Eigenvector sigma_yy      -0.7823      0.4423     -0.4386
O        2 Eigenvalue  sigma_zz     326.3795 (ppm)
O        2 Eigenvector sigma_zz      -0.6004     -0.3480      0.7200
 
O        2 Isotropic:       56.8119 (ppm)
O        2 Anisotropy:     404.3514 (ppm)
O        2 Asymmetry:        0.2349
 
============
Atom: O        3
============
O        3 Coordinates     -0.676    2.812    4.589   A
 
TOTAL Shielding Tensor

              41.9277     92.0887   -208.3410
             147.1539    -77.3336    -56.6313
            -248.2156    -61.4910     61.0619

O        3 Eigenvalue  sigma_xx    -199.9787 (ppm)
O        3 Eigenvector sigma_xx       0.7207     -0.4483      0.5288
O        3 Eigenvalue  sigma_yy     -94.3504 (ppm)
O        3 Eigenvector sigma_yy      -0.1388     -0.8407     -0.5234
O        3 Eigenvalue  sigma_zz     319.9851 (ppm)
O        3 Eigenvector sigma_zz       0.6792      0.3038     -0.6681
 
O        3 Isotropic:        8.5520 (ppm)
O        3 Anisotropy:     467.1496 (ppm)
O        3 Asymmetry:        0.3392
 
============
Atom: O        4
============
O        4 Coordinates     -1.935    1.624    2.851   A
 
TOTAL Shielding Tensor

              86.5683    112.6256   -155.5988
              56.3402    -25.1113   -140.7881
            -163.3548   -119.2315    106.9181

O        4 Eigenvalue  sigma_xx    -106.4884 (ppm)
O        4 Eigenvector sigma_xx      -0.1368     -0.7973     -0.5879
O        4 Eigenvalue  sigma_yy     -48.8300 (ppm)
O        4 Eigenvector sigma_yy      -0.7842      0.4498     -0.4275
O        4 Eigenvalue  sigma_zz     323.6935 (ppm)
O        4 Eigenvector sigma_zz      -0.6053     -0.4026      0.6867
 
O        4 Isotropic:       56.1250 (ppm)
O        4 Anisotropy:     401.3527 (ppm)
O        4 Asymmetry:        0.2155
 
============
Atom: O        5
============
O        5 Coordinates     -4.805   -6.519   -5.198   A
 
TOTAL Shielding Tensor

              -4.7496    132.7762   -228.7656
             147.7341    -76.3168    -61.9960
            -215.8870    -86.6945     67.0521

O        5 Eigenvalue  sigma_xx    -226.6608 (ppm)
O        5 Eigenvector sigma_xx       0.7533     -0.4810      0.4485
O        5 Eigenvalue  sigma_yy    -100.5750 (ppm)
O        5 Eigenvector sigma_yy      -0.1673     -0.7997     -0.5766
O        5 Eigenvalue  sigma_zz     313.2215 (ppm)
O        5 Eigenvector sigma_zz       0.6360      0.3593     -0.6829
 
O        5 Isotropic:       -4.6714 (ppm)
O        5 Anisotropy:     476.8395 (ppm)
O        5 Asymmetry:        0.3966
 
============
Atom: O        6
============
O        6 Coordinates     -6.114   -7.783   -6.827   A
 
TOTAL Shielding Tensor

              86.3113     88.9809   -151.8804
              49.3849    -44.4546   -136.1331
            -181.6532   -106.9084    128.5789

O        6 Eigenvalue  sigma_xx    -109.6348 (ppm)
O        6 Eigenvector sigma_xx      -0.1659     -0.8266     -0.5378
O        6 Eigenvalue  sigma_yy     -46.3091 (ppm)
O        6 Eigenvector sigma_yy      -0.7823      0.4423     -0.4386
O        6 Eigenvalue  sigma_zz     326.3795 (ppm)
O        6 Eigenvector sigma_zz      -0.6004     -0.3480      0.7200
 
O        6 Isotropic:       56.8119 (ppm)
O        6 Anisotropy:     404.3514 (ppm)
O        6 Asymmetry:        0.2349
 
============
Atom: O        7
============
O        7 Coordinates      0.676   -2.812   -4.589   A
 
TOTAL Shielding Tensor

              41.9277     92.0887   -208.3410
             147.1539    -77.3336    -56.6313
            -248.2156    -61.4910     61.0619

O        7 Eigenvalue  sigma_xx    -199.9787 (ppm)
O        7 Eigenvector sigma_xx       0.7207     -0.4483      0.5288
O        7 Eigenvalue  sigma_yy     -94.3504 (ppm)
O        7 Eigenvector sigma_yy      -0.1388     -0.8407     -0.5234
O        7 Eigenvalue  sigma_zz     319.9851 (ppm)
O        7 Eigenvector sigma_zz       0.6792      0.3038     -0.6681
 
O        7 Isotropic:        8.5520 (ppm)
O        7 Anisotropy:     467.1496 (ppm)
O        7 Asymmetry:        0.3392
 
============
Atom: O        8
============
O        8 Coordinates      1.935   -1.624   -2.851   A
 
TOTAL Shielding Tensor

              86.5683    112.6256   -155.5988
              56.3402    -25.1113   -140.7881
            -163.3548   -119.2315    106.9181

O        8 Eigenvalue  sigma_xx    -106.4884 (ppm)
O        8 Eigenvector sigma_xx      -0.1368     -0.7973     -0.5879
O        8 Eigenvalue  sigma_yy     -48.8300 (ppm)
O        8 Eigenvector sigma_yy      -0.7842      0.4498     -0.4275
O        8 Eigenvalue  sigma_zz     323.6935 (ppm)
O        8 Eigenvector sigma_zz      -0.6053     -0.4026      0.6867
 
O        8 Isotropic:       56.1250 (ppm)
O        8 Anisotropy:     401.3527 (ppm)
O        8 Asymmetry:        0.2155
 
============
Atom: F        1
============
F        1 Coordinates      0.887    3.855   -0.734   A
 
TOTAL Shielding Tensor

             238.9850    -12.1189     39.0799
              -6.3994    147.5595    -39.4294
              38.6646    -60.3568    261.8504

F        1 Eigenvalue  sigma_xx     128.5955 (ppm)
F        1 Eigenvector sigma_xx      -0.0497      0.9305      0.3629
F        1 Eigenvalue  sigma_yy     215.2176 (ppm)
F        1 Eigenvector sigma_yy       0.8539      0.2281     -0.4678
F        1 Eigenvalue  sigma_zz     304.5817 (ppm)
F        1 Eigenvector sigma_zz       0.5180     -0.2866      0.8059
 
F        1 Isotropic:      216.1316 (ppm)
F        1 Anisotropy:     132.6752 (ppm)
F        1 Asymmetry:        0.9793
 
============
Atom: F        2
============
F        2 Coordinates      0.872    2.441    0.934   A
 
TOTAL Shielding Tensor

             205.4096     53.1644    -10.4360
              52.6318    231.9451    -53.1494
              -7.3659    -52.7276    108.5677

F        2 Eigenvalue  sigma_xx      87.9676 (ppm)
F        2 Eigenvector sigma_xx      -0.0992      0.3753      0.9216
F        2 Eigenvalue  sigma_yy     171.7988 (ppm)
F        2 Eigenvector sigma_yy      -0.8301      0.4795     -0.2846
F        2 Eigenvalue  sigma_zz     286.1561 (ppm)
F        2 Eigenvector sigma_zz      -0.5487     -0.7932      0.2640
 
F        2 Isotropic:      181.9742 (ppm)
F        2 Anisotropy:     156.2730 (ppm)
F        2 Asymmetry:        0.8047
 
============
Atom: F        3
============
F        3 Coordinates      2.699    2.735   -0.227   A
 
TOTAL Shielding Tensor

             216.3293    -53.7585    -49.5082
             -67.7328    203.5496      7.6870
             -66.5847      0.6492    196.6085

F        3 Eigenvalue  sigma_xx     126.0505 (ppm)
F        3 Eigenvector sigma_xx      -0.6809     -0.5052     -0.5303
F        3 Eigenvalue  sigma_yy     195.7897 (ppm)
F        3 Eigenvector sigma_yy      -0.0400     -0.6973      0.7156
F        3 Eigenvalue  sigma_zz     294.6472 (ppm)
F        3 Eigenvector sigma_zz      -0.7313      0.5085      0.4546
 
F        3 Isotropic:      205.4958 (ppm)
F        3 Anisotropy:     133.7271 (ppm)
F        3 Asymmetry:        0.7823
 
============
Atom: F        4
============
F        4 Coordinates      3.120    5.548   10.445   A
 
TOTAL Shielding Tensor

             245.7981    -17.9243     22.3433
              -8.2988    145.2892    -33.3469
              25.6072    -50.3645    278.2029

F        4 Eigenvalue  sigma_xx     302.8086 (ppm)
F        4 Eigenvector sigma_xx      -0.4250      0.2653     -0.8654
F        4 Eigenvalue  sigma_yy     233.6011 (ppm)
F        4 Eigenvector sigma_yy       0.9035      0.0665     -0.4233
F        4 Eigenvalue  sigma_zz     132.8804 (ppm)
F        4 Eigenvector sigma_zz      -0.0548     -0.9619     -0.2680
 
F        4 Isotropic:      223.0967 (ppm)
F        4 Anisotropy:    -135.3244 (ppm)
F        4 Asymmetry:        0.7671
 
============
Atom: F        5
============
F        5 Coordinates      3.398    6.889    8.735   A
 
TOTAL Shielding Tensor

             216.2270     56.1929    -14.4774
              60.3983    223.3847    -54.1393
              -6.3795    -48.5287    132.6530

F        5 Eigenvalue  sigma_xx     107.0695 (ppm)
F        5 Eigenvector sigma_xx      -0.1662      0.4667      0.8687
F        5 Eigenvalue  sigma_yy     173.9926 (ppm)
F        5 Eigenvector sigma_yy      -0.7722      0.4863     -0.4090
F        5 Eigenvalue  sigma_zz     291.2026 (ppm)
F        5 Eigenvector sigma_zz      -0.6133     -0.7388      0.2795
 
F        5 Isotropic:      190.7549 (ppm)
F        5 Anisotropy:     150.6716 (ppm)
F        5 Asymmetry:        0.6662
 
============
Atom: F        6
============
F        6 Coordinates      1.442    6.730    9.685   A
 
TOTAL Shielding Tensor

             186.5865    -67.8380    -43.6777
             -75.5495    197.5974      6.1830
             -50.7120      5.7582    170.4474

F        6 Eigenvalue  sigma_xx     104.0896 (ppm)
F        6 Eigenvector sigma_xx      -0.7173     -0.5204     -0.4633
F        6 Eigenvalue  sigma_yy     173.3622 (ppm)
F        6 Eigenvector sigma_yy      -0.1216     -0.5613      0.8186
F        6 Eigenvalue  sigma_zz     277.1795 (ppm)
F        6 Eigenvector sigma_zz       0.6861     -0.6435     -0.3394
 
F        6 Isotropic:      184.8771 (ppm)
F        6 Anisotropy:     138.4536 (ppm)
F        6 Asymmetry:        0.7505
 
============
Atom: F        7
============
F        7 Coordinates     -0.887   -3.855    0.734   A
 
TOTAL Shielding Tensor

             238.9850    -12.1189     39.0799
              -6.3994    147.5595    -39.4294
              38.6646    -60.3568    261.8504

F        7 Eigenvalue  sigma_xx     128.5955 (ppm)
F        7 Eigenvector sigma_xx      -0.0497      0.9305      0.3629
F        7 Eigenvalue  sigma_yy     215.2176 (ppm)
F        7 Eigenvector sigma_yy       0.8539      0.2281     -0.4678
F        7 Eigenvalue  sigma_zz     304.5817 (ppm)
F        7 Eigenvector sigma_zz       0.5180     -0.2866      0.8059
 
F        7 Isotropic:      216.1316 (ppm)
F        7 Anisotropy:     132.6752 (ppm)
F        7 Asymmetry:        0.9793
 
============
Atom: F        8
============
F        8 Coordinates     -0.872   -2.441   -0.934   A
 
TOTAL Shielding Tensor

             205.4096     53.1644    -10.4360
              52.6318    231.9451    -53.1494
              -7.3659    -52.7276    108.5677

F        8 Eigenvalue  sigma_xx      87.9676 (ppm)
F        8 Eigenvector sigma_xx      -0.0992      0.3753      0.9216
F        8 Eigenvalue  sigma_yy     171.7988 (ppm)
F        8 Eigenvector sigma_yy      -0.8301      0.4795     -0.2846
F        8 Eigenvalue  sigma_zz     286.1561 (ppm)
F        8 Eigenvector sigma_zz      -0.5487     -0.7932      0.2640
 
F        8 Isotropic:      181.9742 (ppm)
F        8 Anisotropy:     156.2730 (ppm)
F        8 Asymmetry:        0.8047
 
============
Atom: F        9
============
F        9 Coordinates     -2.699   -2.735    0.227   A
 
TOTAL Shielding Tensor

             216.3293    -53.7585    -49.5082
             -67.7328    203.5496      7.6870
             -66.5847      0.6492    196.6085

F        9 Eigenvalue  sigma_xx     126.0505 (ppm)
F        9 Eigenvector sigma_xx      -0.6809     -0.5052     -0.5303
F        9 Eigenvalue  sigma_yy     195.7897 (ppm)
F        9 Eigenvector sigma_yy      -0.0400     -0.6973      0.7156
F        9 Eigenvalue  sigma_zz     294.6472 (ppm)
F        9 Eigenvector sigma_zz      -0.7313      0.5085      0.4546
 
F        9 Isotropic:      205.4958 (ppm)
F        9 Anisotropy:     133.7271 (ppm)
F        9 Asymmetry:        0.7823
 
============
Atom: F       10
============
F       10 Coordinates     -3.120   -5.548  -10.445   A
 
TOTAL Shielding Tensor

             245.7981    -17.9243     22.3433
              -8.2988    145.2892    -33.3469
              25.6072    -50.3645    278.2029

F       10 Eigenvalue  sigma_xx     302.8086 (ppm)
F       10 Eigenvector sigma_xx      -0.4250      0.2653     -0.8654
F       10 Eigenvalue  sigma_yy     233.6011 (ppm)
F       10 Eigenvector sigma_yy       0.9035      0.0665     -0.4233
F       10 Eigenvalue  sigma_zz     132.8804 (ppm)
F       10 Eigenvector sigma_zz      -0.0548     -0.9619     -0.2680
 
F       10 Isotropic:      223.0967 (ppm)
F       10 Anisotropy:    -135.3244 (ppm)
F       10 Asymmetry:        0.7671
 
============
Atom: F       11
============
F       11 Coordinates     -3.398   -6.889   -8.735   A
 
TOTAL Shielding Tensor

             216.2270     56.1929    -14.4774
              60.3983    223.3847    -54.1393
              -6.3795    -48.5287    132.6530

F       11 Eigenvalue  sigma_xx     107.0695 (ppm)
F       11 Eigenvector sigma_xx      -0.1662      0.4667      0.8687
F       11 Eigenvalue  sigma_yy     173.9926 (ppm)
F       11 Eigenvector sigma_yy      -0.7722      0.4863     -0.4090
F       11 Eigenvalue  sigma_zz     291.2026 (ppm)
F       11 Eigenvector sigma_zz      -0.6133     -0.7388      0.2795
 
F       11 Isotropic:      190.7549 (ppm)
F       11 Anisotropy:     150.6716 (ppm)
F       11 Asymmetry:        0.6662
 
============
Atom: F       12
============
F       12 Coordinates     -1.442   -6.730   -9.685   A
 
TOTAL Shielding Tensor

             186.5865    -67.8380    -43.6777
             -75.5495    197.5974      6.1830
             -50.7120      5.7582    170.4474

F       12 Eigenvalue  sigma_xx     104.0896 (ppm)
F       12 Eigenvector sigma_xx      -0.7173     -0.5204     -0.4633
F       12 Eigenvalue  sigma_yy     173.3622 (ppm)
F       12 Eigenvector sigma_yy      -0.1216     -0.5613      0.8186
F       12 Eigenvalue  sigma_zz     277.1795 (ppm)
F       12 Eigenvector sigma_zz       0.6861     -0.6435     -0.3394
 
F       12 Isotropic:      184.8771 (ppm)
F       12 Anisotropy:     138.4536 (ppm)
F       12 Asymmetry:        0.7505
 
==========================================================================
  Using the following values of the electric quadrupole moment            
  H      Isotope   2             Q =    0.0029 Barn
  C      Isotope  11             Q =    0.0333 Barn
  N      Isotope  14             Q =    0.0204 Barn
  O      Isotope  17             Q =   -0.0256 Barn
  F      No EFG isotope defined. Q =    1.0000 Barn
==========================================================================
 
============
Atom: H        1
============
H        1 Coordinates      5.727    7.038    6.189   A
 
TOTAL tensor

              -0.0590      0.0310      0.0444
               0.0310      0.0741      0.1018
               0.0444      0.1018     -0.0151

H        1 Eigenvalue  V_xx      -0.0560      
H        1 Eigenvector V_xx       0.7707     -0.4965      0.3995
H        1 Eigenvalue  V_yy      -0.0967      
H        1 Eigenvector V_yy      -0.5932     -0.3301      0.7343
H        1 Eigenvalue  V_zz       0.1527      
H        1 Eigenvector V_zz       0.2327      0.8029      0.5489
 
H        1 Cq:        0.1026 (MHz)
H        1 Eta:       0.2661
============
Atom: H        2
============
H        2 Coordinates      2.499    8.327    3.898   A
 
TOTAL tensor

              -0.0190     -0.1957      0.0501
              -0.1957      0.1561     -0.0185
               0.0501     -0.0185     -0.1371

H        2 Eigenvalue  V_xx      -0.1117      
H        2 Eigenvector V_xx       0.5290      0.4369      0.7276
H        2 Eigenvalue  V_yy      -0.1756      
H        2 Eigenvector V_yy       0.6485      0.3449     -0.6786
H        2 Eigenvalue  V_zz       0.2873      
H        2 Eigenvector V_zz       0.5474     -0.8308      0.1009
 
H        2 Cq:        0.1931 (MHz)
H        2 Eta:       0.2224
============
Atom: H        3
============
H        3 Coordinates      4.395    5.093    3.645   A
 
TOTAL tensor

               0.1322     -0.0592      0.1977
              -0.0592     -0.1258     -0.0358
               0.1977     -0.0358     -0.0064

H        3 Eigenvalue  V_xx      -0.1352      
H        3 Eigenvector V_xx      -0.1079      0.9029      0.4162
H        3 Eigenvalue  V_yy      -0.1488      
H        3 Eigenvector V_yy       0.5826      0.3966     -0.7094
H        3 Eigenvalue  V_zz       0.2840      
H        3 Eigenvector V_zz       0.8056     -0.1659      0.5688
 
H        3 Cq:        0.1909 (MHz)
H        3 Eta:       0.0478
============
Atom: H        4
============
H        4 Coordinates      3.742    3.368    2.010   A
 
TOTAL tensor

              -0.0174     -0.1884     -0.0076
              -0.1884      0.1524      0.0294
              -0.0076      0.0294     -0.1350

H        4 Eigenvalue  V_xx      -0.1285      
H        4 Eigenvector V_xx       0.5887      0.3170      0.7436
H        4 Eigenvalue  V_yy      -0.1477      
H        4 Eigenvector V_yy      -0.6015     -0.4428      0.6650
H        4 Eigenvalue  V_zz       0.2762      
H        4 Eigenvector V_zz      -0.5401      0.8387      0.0700
 
H        4 Cq:        0.1856 (MHz)
H        4 Eta:       0.0693
============
Atom: H        5
============
H        5 Coordinates      0.459    5.834    0.706   A
 
TOTAL tensor

               0.1198     -0.0559      0.2029
              -0.0559     -0.1262     -0.0332
               0.2029     -0.0332      0.0063

H        5 Eigenvalue  V_xx      -0.1328      
H        5 Eigenvector V_xx      -0.1521      0.8880      0.4339
H        5 Eigenvalue  V_yy      -0.1512      
H        5 Eigenvector V_yy       0.5958      0.4327     -0.6766
H        5 Eigenvalue  V_zz       0.2840      
H        5 Eigenvector V_zz       0.7886     -0.1556      0.5949
 
H        5 Cq:        0.1908 (MHz)
H        5 Eta:       0.0646
============
Atom: H        6
============
H        6 Coordinates      1.083    7.546    2.371   A
 
TOTAL tensor

              -0.0168     -0.1897     -0.0061
              -0.1897      0.1511      0.0299
              -0.0061      0.0299     -0.1343

H        6 Eigenvalue  V_xx      -0.1269      
H        6 Eigenvector V_xx       0.5665      0.3041      0.7659
H        6 Eigenvalue  V_yy      -0.1496      
H        6 Eigenvector V_yy      -0.6201     -0.4548      0.6392
H        6 Eigenvalue  V_zz       0.2766      
H        6 Eigenvector V_zz      -0.5427      0.8371      0.0691
 
H        6 Cq:        0.1859 (MHz)
H        6 Eta:       0.0820
============
Atom: H        7
============
H        7 Coordinates      5.421    9.717    8.574   A
 
TOTAL tensor

              -0.1260      0.0165     -0.0623
               0.0165     -0.1030     -0.0889
              -0.0623     -0.0889      0.2290

H        7 Eigenvalue  V_xx      -0.1253      
H        7 Eigenvector V_xx       0.0715      0.9644      0.2547
H        7 Eigenvalue  V_yy      -0.1368      
H        7 Eigenvector V_yy       0.9839     -0.1102      0.1409
H        7 Eigenvalue  V_zz       0.2620      
H        7 Eigenvector V_zz      -0.1639     -0.2405      0.9567
 
H        7 Cq:        0.1761 (MHz)
H        7 Eta:       0.0439
============
Atom: H        8
============
H        8 Coordinates      4.980   10.850    7.260   A
 
TOTAL tensor

              -0.0082     -0.1843      0.0610
              -0.1843      0.1230     -0.0742
               0.0610     -0.0742     -0.1148

H        8 Eigenvalue  V_xx      -0.1314      
H        8 Eigenvector V_xx       0.4794      0.5475      0.6859
H        8 Eigenvalue  V_yy      -0.1451      
H        8 Eigenvector V_yy       0.6729      0.2723     -0.6878
H        8 Eigenvalue  V_zz       0.2765      
H        8 Eigenvector V_zz       0.5633     -0.7913      0.2379
 
H        8 Cq:        0.1858 (MHz)
H        8 Eta:       0.0496
============
Atom: H        9
============
H        9 Coordinates      6.656   10.245    7.435   A
 
TOTAL tensor

               0.2475      0.0946     -0.0330
               0.0946     -0.1108     -0.0033
              -0.0330     -0.0033     -0.1368

H        9 Eigenvalue  V_xx      -0.1314      
H        9 Eigenvector V_xx       0.1669     -0.8454     -0.5074
H        9 Eigenvalue  V_yy      -0.1422      
H        9 Eigenvector V_yy       0.1886     -0.4778      0.8580
H        9 Eigenvalue  V_zz       0.2736      
H        9 Eigenvector V_zz      -0.9678     -0.2390      0.0797
 
H        9 Cq:        0.1839 (MHz)
H        9 Eta:       0.0393
============
Atom: H       10
============
H       10 Coordinates     -1.578    2.334    3.538   A
 
TOTAL tensor

              -0.0663      0.0268      0.0463
               0.0268      0.0669      0.1137
               0.0463      0.1137     -0.0006

H       10 Eigenvalue  V_xx      -0.0601      
H       10 Eigenvector V_xx       0.7559     -0.5179      0.4005
H       10 Eigenvalue  V_yy      -0.1023      
H       10 Eigenvector V_yy      -0.6194     -0.3678      0.6936
H       10 Eigenvalue  V_zz       0.1624      
H       10 Eigenvector V_zz       0.2119      0.7724      0.5988
 
H       10 Cq:        0.1091 (MHz)
H       10 Eta:       0.2594
============
Atom: H       11
============
H       11 Coordinates      1.588    0.941    5.884   A
 
TOTAL tensor

              -0.0499     -0.1747      0.0562
              -0.1747      0.1775     -0.0392
               0.0562     -0.0392     -0.1276

H       11 Eigenvalue  V_xx      -0.1101      
H       11 Eigenvector V_xx       0.5232      0.4189      0.7421
H       11 Eigenvalue  V_yy      -0.1714      
H       11 Eigenvector V_yy       0.7036      0.2789     -0.6535
H       11 Eigenvalue  V_zz       0.2815      
H       11 Eigenvector V_zz       0.4808     -0.8641      0.1488
 
H       11 Cq:        0.1892 (MHz)
H       11 Eta:       0.2174
============
Atom: H       12
============
H       12 Coordinates      0.788    4.502    5.266   A
 
TOTAL tensor

              -0.0860     -0.0446      0.1503
              -0.0446     -0.1059     -0.0949
               0.1503     -0.0949      0.1919

H       12 Eigenvalue  V_xx      -0.1336      
H       12 Eigenvector V_xx       0.0353     -0.9549     -0.2947
H       12 Eigenvalue  V_yy      -0.1521      
H       12 Eigenvector V_yy       0.9207      0.1457     -0.3619
H       12 Eigenvalue  V_zz       0.2857      
H       12 Eigenvector V_zz       0.3886     -0.2586      0.8844
 
H       12 Cq:        0.1920 (MHz)
H       12 Eta:       0.0650
============
Atom: H       13
============
H       13 Coordinates      1.430    6.271    6.858   A
 
TOTAL tensor

              -0.1335     -0.0520      0.0212
              -0.0520      0.2386     -0.0939
               0.0212     -0.0939     -0.1050

H       13 Eigenvalue  V_xx      -0.1254      
H       13 Eigenvector V_xx       0.4296      0.2827      0.8576
H       13 Eigenvalue  V_yy      -0.1448      
H       13 Eigenvector V_yy      -0.8926     -0.0106      0.4507
H       13 Eigenvalue  V_zz       0.2702      
H       13 Eigenvector V_zz       0.1365     -0.9592      0.2478
 
H       13 Cq:        0.1816 (MHz)
H       13 Eta:       0.0720
============
Atom: H       14
============
H       14 Coordinates      2.831    3.283    9.635   A
 
TOTAL tensor

              -0.0737     -0.0437      0.1587
              -0.0437     -0.1065     -0.0903
               0.1587     -0.0903      0.1802

H       14 Eigenvalue  V_xx      -0.1324      
H       14 Eigenvector V_xx       0.0939      0.9682      0.2320
H       14 Eigenvalue  V_yy      -0.1500      
H       14 Eigenvector V_yy      -0.9028     -0.0154      0.4298
H       14 Eigenvalue  V_zz       0.2824      
H       14 Eigenvector V_zz       0.4197     -0.2498      0.8726
 
H       14 Cq:        0.1898 (MHz)
H       14 Eta:       0.0624
============
Atom: H       15
============
H       15 Coordinates      2.204    1.510    8.022   A
 
TOTAL tensor

              -0.1346     -0.0682      0.0245
              -0.0682      0.2465     -0.0903
               0.0245     -0.0903     -0.1119

H       15 Eigenvalue  V_xx      -0.1297      
H       15 Eigenvector V_xx       0.4099      0.2825      0.8673
H       15 Eigenvalue  V_yy      -0.1507      
H       15 Eigenvector V_yy      -0.8960     -0.0535      0.4409
H       15 Eigenvalue  V_zz       0.2805      
H       15 Eigenvector V_zz       0.1710     -0.9578      0.2312
 
H       15 Cq:        0.1885 (MHz)
H       15 Eta:       0.0748
============
Atom: H       16
============
H       16 Coordinates     -2.469   -0.802    2.116   A
 
TOTAL tensor

               0.2500      0.0934     -0.0134
               0.0934     -0.1113      0.0010
              -0.0134      0.0010     -0.1386

H       16 Eigenvalue  V_xx      -0.1317      
H       16 Eigenvector V_xx      -0.1908      0.8503      0.4905
H       16 Eigenvalue  V_yy      -0.1414      
H       16 Eigenvector V_yy      -0.1420      0.4705     -0.8709
H       16 Eigenvalue  V_zz       0.2731      
H       16 Eigenvector V_zz      -0.9713     -0.2359      0.0310
 
H       16 Cq:        0.1835 (MHz)
H       16 Eta:       0.0356
============
Atom: H       17
============
H       17 Coordinates     -0.799   -1.427    2.331   A
 
TOTAL tensor

              -0.0139     -0.1841      0.0565
              -0.1841      0.1314     -0.0707
               0.0565     -0.0707     -0.1175

H       17 Eigenvalue  V_xx      -0.1319      
H       17 Eigenvector V_xx       0.4696      0.5200      0.7135
H       17 Eigenvalue  V_yy      -0.1454      
H       17 Eigenvector V_yy       0.6895      0.2887     -0.6643
H       17 Eigenvalue  V_zz       0.2773      
H       17 Eigenvector V_zz       0.5514     -0.8039      0.2230
 
H       17 Cq:        0.1863 (MHz)
H       17 Eta:       0.0488
============
Atom: H       18
============
H       18 Coordinates     -1.186   -0.236    1.054   A
 
TOTAL tensor

              -0.1199      0.0240     -0.0761
               0.0240     -0.0944     -0.1023
              -0.0761     -0.1023      0.2143

H       18 Eigenvalue  V_xx      -0.1251      
H       18 Eigenvector V_xx       0.0851      0.9486      0.3050
H       18 Eigenvalue  V_yy      -0.1366      
H       18 Eigenvector V_yy       0.9751     -0.1421      0.1700
H       18 Eigenvalue  V_zz       0.2618      
H       18 Eigenvector V_zz      -0.2046     -0.2829      0.9371
 
H       18 Cq:        0.1759 (MHz)
H       18 Eta:       0.0440
============
Atom: H       19
============
H       19 Coordinates     -5.727   -7.038   -6.189   A
 
TOTAL tensor

              -0.0590      0.0310      0.0444
               0.0310      0.0741      0.1018
               0.0444      0.1018     -0.0151

H       19 Eigenvalue  V_xx      -0.0560      
H       19 Eigenvector V_xx       0.7707     -0.4965      0.3995
H       19 Eigenvalue  V_yy      -0.0967      
H       19 Eigenvector V_yy      -0.5932     -0.3301      0.7343
H       19 Eigenvalue  V_zz       0.1527      
H       19 Eigenvector V_zz       0.2327      0.8029      0.5489
 
H       19 Cq:        0.1026 (MHz)
H       19 Eta:       0.2661
============
Atom: H       20
============
H       20 Coordinates     -2.499   -8.327   -3.898   A
 
TOTAL tensor

              -0.0190     -0.1957      0.0501
              -0.1957      0.1561     -0.0185
               0.0501     -0.0185     -0.1371

H       20 Eigenvalue  V_xx      -0.1117      
H       20 Eigenvector V_xx       0.5290      0.4369      0.7276
H       20 Eigenvalue  V_yy      -0.1756      
H       20 Eigenvector V_yy       0.6485      0.3449     -0.6786
H       20 Eigenvalue  V_zz       0.2873      
H       20 Eigenvector V_zz       0.5474     -0.8308      0.1009
 
H       20 Cq:        0.1931 (MHz)
H       20 Eta:       0.2224
============
Atom: H       21
============
H       21 Coordinates     -4.395   -5.093   -3.645   A
 
TOTAL tensor

               0.1322     -0.0592      0.1977
              -0.0592     -0.1258     -0.0358
               0.1977     -0.0358     -0.0064

H       21 Eigenvalue  V_xx      -0.1352      
H       21 Eigenvector V_xx      -0.1079      0.9029      0.4162
H       21 Eigenvalue  V_yy      -0.1488      
H       21 Eigenvector V_yy       0.5826      0.3966     -0.7094
H       21 Eigenvalue  V_zz       0.2840      
H       21 Eigenvector V_zz       0.8056     -0.1659      0.5688
 
H       21 Cq:        0.1909 (MHz)
H       21 Eta:       0.0478
============
Atom: H       22
============
H       22 Coordinates     -3.742   -3.368   -2.010   A
 
TOTAL tensor

              -0.0174     -0.1884     -0.0076
              -0.1884      0.1524      0.0294
              -0.0076      0.0294     -0.1350

H       22 Eigenvalue  V_xx      -0.1285      
H       22 Eigenvector V_xx       0.5887      0.3170      0.7436
H       22 Eigenvalue  V_yy      -0.1477      
H       22 Eigenvector V_yy      -0.6015     -0.4428      0.6650
H       22 Eigenvalue  V_zz       0.2762      
H       22 Eigenvector V_zz      -0.5401      0.8387      0.0700
 
H       22 Cq:        0.1856 (MHz)
H       22 Eta:       0.0693
============
Atom: H       23
============
H       23 Coordinates     -0.459   -5.834   -0.706   A
 
TOTAL tensor

               0.1198     -0.0559      0.2029
              -0.0559     -0.1262     -0.0332
               0.2029     -0.0332      0.0063

H       23 Eigenvalue  V_xx      -0.1328      
H       23 Eigenvector V_xx      -0.1521      0.8880      0.4339
H       23 Eigenvalue  V_yy      -0.1512      
H       23 Eigenvector V_yy       0.5958      0.4327     -0.6766
H       23 Eigenvalue  V_zz       0.2840      
H       23 Eigenvector V_zz       0.7886     -0.1556      0.5949
 
H       23 Cq:        0.1908 (MHz)
H       23 Eta:       0.0646
============
Atom: H       24
============
H       24 Coordinates     -1.083   -7.546   -2.371   A
 
TOTAL tensor

              -0.0168     -0.1897     -0.0061
              -0.1897      0.1511      0.0299
              -0.0061      0.0299     -0.1343

H       24 Eigenvalue  V_xx      -0.1269      
H       24 Eigenvector V_xx       0.5665      0.3041      0.7659
H       24 Eigenvalue  V_yy      -0.1496      
H       24 Eigenvector V_yy      -0.6201     -0.4548      0.6392
H       24 Eigenvalue  V_zz       0.2766      
H       24 Eigenvector V_zz      -0.5427      0.8371      0.0691
 
H       24 Cq:        0.1859 (MHz)
H       24 Eta:       0.0820
============
Atom: H       25
============
H       25 Coordinates     -5.421   -9.717   -8.574   A
 
TOTAL tensor

              -0.1260      0.0165     -0.0623
               0.0165     -0.1030     -0.0889
              -0.0623     -0.0889      0.2290

H       25 Eigenvalue  V_xx      -0.1253      
H       25 Eigenvector V_xx       0.0715      0.9644      0.2547
H       25 Eigenvalue  V_yy      -0.1368      
H       25 Eigenvector V_yy       0.9839     -0.1102      0.1409
H       25 Eigenvalue  V_zz       0.2620      
H       25 Eigenvector V_zz      -0.1639     -0.2405      0.9567
 
H       25 Cq:        0.1761 (MHz)
H       25 Eta:       0.0439
============
Atom: H       26
============
H       26 Coordinates     -4.980  -10.850   -7.260   A
 
TOTAL tensor

              -0.0082     -0.1843      0.0610
              -0.1843      0.1230     -0.0742
               0.0610     -0.0742     -0.1148

H       26 Eigenvalue  V_xx      -0.1314      
H       26 Eigenvector V_xx       0.4794      0.5475      0.6859
H       26 Eigenvalue  V_yy      -0.1451      
H       26 Eigenvector V_yy       0.6729      0.2723     -0.6878
H       26 Eigenvalue  V_zz       0.2765      
H       26 Eigenvector V_zz       0.5633     -0.7913      0.2379
 
H       26 Cq:        0.1858 (MHz)
H       26 Eta:       0.0496
============
Atom: H       27
============
H       27 Coordinates     -6.656  -10.245   -7.435   A
 
TOTAL tensor

               0.2475      0.0946     -0.0330
               0.0946     -0.1108     -0.0033
              -0.0330     -0.0033     -0.1368

H       27 Eigenvalue  V_xx      -0.1314      
H       27 Eigenvector V_xx       0.1669     -0.8454     -0.5074
H       27 Eigenvalue  V_yy      -0.1422      
H       27 Eigenvector V_yy       0.1886     -0.4778      0.8580
H       27 Eigenvalue  V_zz       0.2736      
H       27 Eigenvector V_zz      -0.9678     -0.2390      0.0797
 
H       27 Cq:        0.1839 (MHz)
H       27 Eta:       0.0393
============
Atom: H       28
============
H       28 Coordinates      1.578   -2.334   -3.538   A
 
TOTAL tensor

              -0.0663      0.0268      0.0463
               0.0268      0.0669      0.1137
               0.0463      0.1137     -0.0006

H       28 Eigenvalue  V_xx      -0.0601      
H       28 Eigenvector V_xx       0.7559     -0.5179      0.4005
H       28 Eigenvalue  V_yy      -0.1023      
H       28 Eigenvector V_yy      -0.6194     -0.3678      0.6936
H       28 Eigenvalue  V_zz       0.1624      
H       28 Eigenvector V_zz       0.2119      0.7724      0.5988
 
H       28 Cq:        0.1091 (MHz)
H       28 Eta:       0.2594
============
Atom: H       29
============
H       29 Coordinates     -1.588   -0.941   -5.884   A
 
TOTAL tensor

              -0.0499     -0.1747      0.0562
              -0.1747      0.1775     -0.0392
               0.0562     -0.0392     -0.1276

H       29 Eigenvalue  V_xx      -0.1101      
H       29 Eigenvector V_xx       0.5232      0.4189      0.7421
H       29 Eigenvalue  V_yy      -0.1714      
H       29 Eigenvector V_yy       0.7036      0.2789     -0.6535
H       29 Eigenvalue  V_zz       0.2815      
H       29 Eigenvector V_zz       0.4808     -0.8641      0.1488
 
H       29 Cq:        0.1892 (MHz)
H       29 Eta:       0.2174
============
Atom: H       30
============
H       30 Coordinates     -0.788   -4.502   -5.266   A
 
TOTAL tensor

              -0.0860     -0.0446      0.1503
              -0.0446     -0.1059     -0.0949
               0.1503     -0.0949      0.1919

H       30 Eigenvalue  V_xx      -0.1336      
H       30 Eigenvector V_xx       0.0353     -0.9549     -0.2947
H       30 Eigenvalue  V_yy      -0.1521      
H       30 Eigenvector V_yy       0.9207      0.1457     -0.3619
H       30 Eigenvalue  V_zz       0.2857      
H       30 Eigenvector V_zz       0.3886     -0.2586      0.8844
 
H       30 Cq:        0.1920 (MHz)
H       30 Eta:       0.0650
============
Atom: H       31
============
H       31 Coordinates     -1.430   -6.271   -6.858   A
 
TOTAL tensor

              -0.1335     -0.0520      0.0212
              -0.0520      0.2386     -0.0939
               0.0212     -0.0939     -0.1050

H       31 Eigenvalue  V_xx      -0.1254      
H       31 Eigenvector V_xx       0.4296      0.2827      0.8576
H       31 Eigenvalue  V_yy      -0.1448      
H       31 Eigenvector V_yy      -0.8926     -0.0106      0.4507
H       31 Eigenvalue  V_zz       0.2702      
H       31 Eigenvector V_zz       0.1365     -0.9592      0.2478
 
H       31 Cq:        0.1816 (MHz)
H       31 Eta:       0.0720
============
Atom: H       32
============
H       32 Coordinates     -2.831   -3.283   -9.635   A
 
TOTAL tensor

              -0.0737     -0.0437      0.1587
              -0.0437     -0.1065     -0.0903
               0.1587     -0.0903      0.1802

H       32 Eigenvalue  V_xx      -0.1324      
H       32 Eigenvector V_xx       0.0939      0.9682      0.2320
H       32 Eigenvalue  V_yy      -0.1500      
H       32 Eigenvector V_yy      -0.9028     -0.0154      0.4298
H       32 Eigenvalue  V_zz       0.2824      
H       32 Eigenvector V_zz       0.4197     -0.2498      0.8726
 
H       32 Cq:        0.1898 (MHz)
H       32 Eta:       0.0624
============
Atom: H       33
============
H       33 Coordinates     -2.204   -1.510   -8.022   A
 
TOTAL tensor

              -0.1346     -0.0682      0.0245
              -0.0682      0.2465     -0.0903
               0.0245     -0.0903     -0.1119

H       33 Eigenvalue  V_xx      -0.1297      
H       33 Eigenvector V_xx       0.4099      0.2825      0.8673
H       33 Eigenvalue  V_yy      -0.1507      
H       33 Eigenvector V_yy      -0.8960     -0.0535      0.4409
H       33 Eigenvalue  V_zz       0.2805      
H       33 Eigenvector V_zz       0.1710     -0.9578      0.2312
 
H       33 Cq:        0.1885 (MHz)
H       33 Eta:       0.0748
============
Atom: H       34
============
H       34 Coordinates      2.469    0.802   -2.116   A
 
TOTAL tensor

               0.2500      0.0934     -0.0134
               0.0934     -0.1113      0.0010
              -0.0134      0.0010     -0.1386

H       34 Eigenvalue  V_xx      -0.1317      
H       34 Eigenvector V_xx      -0.1908      0.8503      0.4905
H       34 Eigenvalue  V_yy      -0.1414      
H       34 Eigenvector V_yy      -0.1420      0.4705     -0.8709
H       34 Eigenvalue  V_zz       0.2731      
H       34 Eigenvector V_zz      -0.9713     -0.2359      0.0310
 
H       34 Cq:        0.1835 (MHz)
H       34 Eta:       0.0356
============
Atom: H       35
============
H       35 Coordinates      0.799    1.427   -2.331   A
 
TOTAL tensor

              -0.0139     -0.1841      0.0565
              -0.1841      0.1314     -0.0707
               0.0565     -0.0707     -0.1175

H       35 Eigenvalue  V_xx      -0.1319      
H       35 Eigenvector V_xx       0.4696      0.5200      0.7135
H       35 Eigenvalue  V_yy      -0.1454      
H       35 Eigenvector V_yy       0.6895      0.2887     -0.6643
H       35 Eigenvalue  V_zz       0.2773      
H       35 Eigenvector V_zz       0.5514     -0.8039      0.2230
 
H       35 Cq:        0.1863 (MHz)
H       35 Eta:       0.0488
============
Atom: H       36
============
H       36 Coordinates      1.186    0.236   -1.054   A
 
TOTAL tensor

              -0.1199      0.0240     -0.0761
               0.0240     -0.0944     -0.1023
              -0.0761     -0.1023      0.2143

H       36 Eigenvalue  V_xx      -0.1251      
H       36 Eigenvector V_xx       0.0851      0.9486      0.3050
H       36 Eigenvalue  V_yy      -0.1366      
H       36 Eigenvector V_yy       0.9751     -0.1421      0.1700
H       36 Eigenvalue  V_zz       0.2618      
H       36 Eigenvector V_zz      -0.2046     -0.2829      0.9371
 
H       36 Cq:        0.1759 (MHz)
H       36 Eta:       0.0440
============
Atom: C        1
============
C        1 Coordinates      2.776    6.437    3.133   A
 
TOTAL tensor

              -0.1228      0.2386     -0.1642
               0.2386     -0.0094      0.0490
              -0.1642      0.0490      0.1322

C        1 Eigenvalue  V_xx       0.1213      
C        1 Eigenvector V_xx       0.2558      0.7118      0.6542
C        1 Eigenvalue  V_yy       0.2420      
C        1 Eigenvector V_yy      -0.5873     -0.4231      0.6900
C        1 Eigenvalue  V_zz      -0.3633      
C        1 Eigenvector V_zz      -0.7679      0.5607     -0.3098
 
C        1 Cq:       -2.8400 (MHz)
C        1 Eta:       0.3321
============
Atom: C        2
============
C        2 Coordinates      3.526    5.252    3.018   A
 
TOTAL tensor

              -0.0055      0.0927     -0.2310
               0.0927     -0.0335     -0.1389
              -0.2310     -0.1389      0.0390

C        2 Eigenvalue  V_xx      -0.1050      
C        2 Eigenvector V_xx       0.4263     -0.8879     -0.1727
C        2 Eigenvalue  V_yy      -0.2201      
C        2 Eigenvector V_yy       0.6804      0.1890      0.7080
C        2 Eigenvalue  V_zz       0.3252      
C        2 Eigenvector V_zz       0.5960      0.4193     -0.6848
 
C        2 Cq:        2.5419 (MHz)
C        2 Eta:       0.3540
============
Atom: C        3
============
C        3 Coordinates      3.159    4.286    2.087   A
 
TOTAL tensor

               0.0182      0.1421     -0.2225
               0.1421     -0.1010     -0.1838
              -0.2225     -0.1838      0.0827

C        3 Eigenvalue  V_xx      -0.1711      
C        3 Eigenvector V_xx      -0.8101      0.2451     -0.5327
C        3 Eigenvalue  V_yy      -0.2149      
C        3 Eigenvector V_yy       0.0603     -0.8688     -0.4915
C        3 Eigenvalue  V_zz       0.3859      
C        3 Eigenvector V_zz      -0.5832     -0.4303      0.6890
 
C        3 Cq:        3.0168 (MHz)
C        3 Eta:       0.1135
============
Atom: C        4
============
C        4 Coordinates      2.056    4.484    1.252   A
 
TOTAL tensor

              -0.0664      0.1516     -0.1127
               0.1516     -0.0100      0.0076
              -0.1127      0.0076      0.0765

C        4 Eigenvalue  V_xx       0.0474      
C        4 Eigenvector V_xx       0.2247      0.6846      0.6934
C        4 Eigenvalue  V_yy       0.1744      
C        4 Eigenvector V_yy      -0.5982     -0.4648      0.6528
C        4 Eigenvalue  V_zz      -0.2218      
C        4 Eigenvector V_zz      -0.7692      0.5615     -0.3050
 
C        4 Cq:       -1.7339 (MHz)
C        4 Eta:       0.5724
============
Atom: C        5
============
C        5 Coordinates      1.316    5.666    1.353   A
 
TOTAL tensor

               0.0163      0.1285     -0.2370
               0.1285     -0.0758     -0.1716
              -0.2370     -0.1716      0.0595

C        5 Eigenvalue  V_xx      -0.1661      
C        5 Eigenvector V_xx      -0.6131      0.7888     -0.0442
C        5 Eigenvalue  V_yy      -0.2106      
C        5 Eigenvector V_yy       0.5160      0.4421      0.7337
C        5 Eigenvalue  V_zz       0.3767      
C        5 Eigenvector V_zz      -0.5982     -0.4270      0.6780
 
C        5 Cq:        2.9446 (MHz)
C        5 Eta:       0.1180
============
Atom: C        6
============
C        6 Coordinates      1.666    6.629    2.288   A
 
TOTAL tensor

               0.0336      0.1096     -0.1687
               0.1096     -0.0897     -0.1558
              -0.1687     -0.1558      0.0561

C        6 Eigenvalue  V_xx      -0.1157      
C        6 Eigenvector V_xx       0.8027     -0.3023      0.5140
C        6 Eigenvalue  V_yy      -0.1889      
C        6 Eigenvector V_yy       0.0181     -0.8492     -0.5277
C        6 Eigenvalue  V_zz       0.3046      
C        6 Eigenvector V_zz      -0.5961     -0.4329      0.6762
 
C        6 Cq:        2.3809 (MHz)
C        6 Eta:       0.2402
============
Atom: C        7
============
C        7 Coordinates      4.052    7.510    4.976   A
 
TOTAL tensor

               0.0827      0.1077     -0.1829
               0.1077     -0.1644     -0.1432
              -0.1829     -0.1432      0.0816

C        7 Eigenvalue  V_xx      -0.0965      
C        7 Eigenvector V_xx       0.7505     -0.1609      0.6409
C        7 Eigenvalue  V_yy      -0.2325      
C        7 Eigenvector V_yy      -0.1083      0.9268      0.3595
C        7 Eigenvalue  V_zz       0.3290      
C        7 Eigenvector V_zz      -0.6519     -0.3392      0.6782
 
C        7 Cq:        2.5721 (MHz)
C        7 Eta:       0.4133
============
Atom: C        8
============
C        8 Coordinates      4.243    8.738    5.760   A
 
TOTAL tensor

              -0.0221     -0.0942      0.0236
              -0.0942      0.0990      0.0175
               0.0236      0.0175     -0.0769

C        8 Eigenvalue  V_xx      -0.0461      
C        8 Eigenvector V_xx       0.6454      0.3366      0.6856
C        8 Eigenvalue  V_yy      -0.1044      
C        8 Eigenvector V_yy      -0.5964     -0.3388      0.7277
C        8 Eigenvalue  V_zz       0.1505      
C        8 Eigenvector V_zz      -0.4772      0.8786      0.0179
 
C        8 Cq:        1.1764 (MHz)
C        8 Eta:       0.3874
============
Atom: C        9
============
C        9 Coordinates      5.304    8.804    6.673   A
 
TOTAL tensor

               0.0453     -0.0065     -0.3402
              -0.0065     -0.0803     -0.2687
              -0.3402     -0.2687      0.0349

C        9 Eigenvalue  V_xx      -0.0244      
C        9 Eigenvector V_xx       0.6287     -0.7643      0.1435
C        9 Eigenvalue  V_yy      -0.4264      
C        9 Eigenvector V_yy       0.4981      0.5375      0.6804
C        9 Eigenvalue  V_zz       0.4508      
C        9 Eigenvector V_zz      -0.5972     -0.3563      0.7187
 
C        9 Cq:        3.5243 (MHz)
C        9 Eta:       0.8915
============
Atom: C       10
============
C       10 Coordinates      5.594    9.984    7.521   A
 
TOTAL tensor

              -0.0439      0.0416      0.0090
               0.0416      0.0478      0.0792
               0.0090      0.0792     -0.0039

C       10 Eigenvalue  V_xx      -0.0404      
C       10 Eigenvector V_xx       0.7596      0.1984     -0.6194
C       10 Eigenvalue  V_yy      -0.0746      
C       10 Eigenvector V_yy      -0.6043      0.5674     -0.5593
C       10 Eigenvalue  V_zz       0.1149      
C       10 Eigenvector V_zz      -0.2405     -0.7992     -0.5509
 
C       10 Cq:        0.8984 (MHz)
C       10 Eta:       0.2977
============
Atom: C       11
============
C       11 Coordinates      1.639    3.398    0.315   A
 
TOTAL tensor

               0.1809     -0.1521     -0.1033
              -0.1521     -0.1477     -0.3235
              -0.1033     -0.3235     -0.0331

C       11 Eigenvalue  V_xx       0.2170      
C       11 Eigenvector V_xx       0.7323      0.2547     -0.6316
C       11 Eigenvalue  V_yy       0.2533      
C       11 Eigenvector V_yy      -0.6249      0.6199     -0.4746
C       11 Eigenvalue  V_zz      -0.4704      
C       11 Eigenvector V_zz       0.2706      0.7422      0.6131
 
C       11 Cq:       -3.6769 (MHz)
C       11 Eta:       0.0771
============
Atom: C       12
============
C       12 Coordinates      3.425    9.870    5.602   A
 
TOTAL tensor

              -0.0056      0.3497     -0.0541
               0.3497     -0.2338      0.0767
              -0.0541      0.0767      0.2394

C       12 Eigenvalue  V_xx       0.2477      
C       12 Eigenvector V_xx      -0.7889     -0.5210      0.3260
C       12 Eigenvalue  V_yy       0.2518      
C       12 Eigenvector V_yy       0.1961      0.2893      0.9369
C       12 Eigenvalue  V_zz      -0.4995      
C       12 Eigenvector V_zz       0.5824     -0.8031      0.1260
 
C       12 Cq:       -3.9048 (MHz)
C       12 Eta:       0.0083
============
Atom: C       13
============
C       13 Coordinates      1.408    2.880    6.562   A
 
TOTAL tensor

               0.1466      0.1188     -0.1591
               0.1188     -0.1017      0.2043
              -0.1591      0.2043     -0.0449

C       13 Eigenvalue  V_xx       0.1186      
C       13 Eigenvector V_xx       0.3203      0.7313      0.6022
C       13 Eigenvalue  V_yy       0.2365      
C       13 Eigenvector V_yy      -0.8751     -0.0150      0.4837
C       13 Eigenvalue  V_zz      -0.3552      
C       13 Eigenvector V_zz      -0.3628      0.6819     -0.6351
 
C       13 Cq:       -2.7764 (MHz)
C       13 Eta:       0.3320
============
Atom: C       14
============
C       14 Coordinates      1.213    4.231    6.228   A
 
TOTAL tensor

               0.2338      0.0200     -0.2003
               0.0200     -0.1286     -0.0310
              -0.2003     -0.0310     -0.1052

C       14 Eigenvalue  V_xx      -0.1254      
C       14 Eigenvector V_xx      -0.1703      0.9629     -0.2095
C       14 Eigenvalue  V_yy      -0.2034      
C       14 Eigenvector V_yy       0.3921      0.2613      0.8820
C       14 Eigenvalue  V_zz       0.3288      
C       14 Eigenvector V_zz      -0.9040     -0.0681      0.4220
 
C       14 Cq:        2.5707 (MHz)
C       14 Eta:       0.2372
============
Atom: C       15
============
C       15 Coordinates      1.585    5.226    7.125   A
 
TOTAL tensor

               0.2932      0.0160     -0.2041
               0.0160     -0.2141     -0.0174
              -0.2041     -0.0174     -0.0791

C       15 Eigenvalue  V_xx      -0.1673      
C       15 Eigenvector V_xx       0.4031     -0.1945      0.8942
C       15 Eigenvalue  V_yy      -0.2168      
C       15 Eigenvector V_yy      -0.0463     -0.9802     -0.1924
C       15 Eigenvalue  V_zz       0.3841      
C       15 Eigenvector V_zz       0.9140      0.0362     -0.4041
 
C       15 Cq:        3.0027 (MHz)
C       15 Eta:       0.1288
============
Atom: C       16
============
C       16 Coordinates      2.154    4.892    8.359   A
 
TOTAL tensor

               0.1313      0.0650     -0.1069
               0.0650     -0.0845      0.1154
              -0.1069      0.1154     -0.0468

C       16 Eigenvalue  V_xx       0.0412      
C       16 Eigenvector V_xx       0.2468      0.7216      0.6468
C       16 Eigenvalue  V_yy       0.1819      
C       16 Eigenvector V_yy       0.9140      0.0484     -0.4028
C       16 Eigenvalue  V_zz      -0.2230      
C       16 Eigenvector V_zz      -0.3220      0.6906     -0.6476
 
C       16 Cq:       -1.7436 (MHz)
C       16 Eta:       0.6309
============
Atom: C       17
============
C       17 Coordinates      2.374    3.552    8.684   A
 
TOTAL tensor

               0.2731      0.0167     -0.2132
               0.0167     -0.1726     -0.0264
              -0.2132     -0.0264     -0.1005

C       17 Eigenvalue  V_xx      -0.1648      
C       17 Eigenvector V_xx      -0.2326      0.8825     -0.4087
C       17 Eigenvalue  V_yy      -0.2062      
C       17 Eigenvector V_yy       0.3455      0.4678      0.8135
C       17 Eigenvalue  V_zz       0.3710      
C       17 Eigenvector V_zz      -0.9091     -0.0480      0.4137
 
C       17 Cq:        2.9000 (MHz)
C       17 Eta:       0.1117
============
Atom: C       18
============
C       18 Coordinates      2.012    2.555    7.787   A
 
TOTAL tensor

               0.2149      0.0123     -0.1845
               0.0123     -0.1714     -0.0350
              -0.1845     -0.0350     -0.0435

C       18 Eigenvalue  V_xx      -0.1259      
C       18 Eigenvector V_xx       0.4326     -0.4732      0.7674
C       18 Eigenvalue  V_yy      -0.1866      
C       18 Eigenvector V_yy       0.1765      0.8792      0.4427
C       18 Eigenvalue  V_zz       0.3125      
C       18 Eigenvector V_zz      -0.8841     -0.0561      0.4639
 
C       18 Cq:        2.4431 (MHz)
C       18 Eta:       0.1942
============
Atom: C       19
============
C       19 Coordinates      0.079    1.815    4.771   A
 
TOTAL tensor

               0.0849      0.1123     -0.1887
               0.1123     -0.1584     -0.1493
              -0.1887     -0.1493      0.0736

C       19 Eigenvalue  V_xx      -0.1039      
C       19 Eigenvector V_xx       0.7489     -0.1935      0.6338
C       19 Eigenvalue  V_yy      -0.2332      
C       19 Eigenvector V_yy      -0.0926      0.9165      0.3892
C       19 Eigenvalue  V_zz       0.3371      
C       19 Eigenvector V_zz      -0.6561     -0.3501      0.6685
 
C       19 Cq:        2.6349 (MHz)
C       19 Eta:       0.3837
============
Atom: C       20
============
C       20 Coordinates     -0.119    0.608    3.957   A
 
TOTAL tensor

              -0.0284     -0.0947      0.0218
              -0.0947      0.0997      0.0177
               0.0218      0.0177     -0.0712

C       20 Eigenvalue  V_xx      -0.0472      
C       20 Eigenvector V_xx       0.5917      0.2905      0.7520
C       20 Eigenvalue  V_yy      -0.1028      
C       20 Eigenvector V_yy      -0.6578     -0.3653      0.6587
C       20 Eigenvalue  V_zz       0.1500      
C       20 Eigenvector V_zz      -0.4660      0.8844      0.0251
 
C       20 Cq:        1.1729 (MHz)
C       20 Eta:       0.3704
============
Atom: C       21
============
C       21 Coordinates     -1.140    0.590    2.999   A
 
TOTAL tensor

               0.0727      0.0195     -0.3380
               0.0195     -0.0545     -0.2661
              -0.3380     -0.2661     -0.0182

C       21 Eigenvalue  V_xx      -0.0246      
C       21 Eigenvector V_xx      -0.6148      0.7776     -0.1322
C       21 Eigenvalue  V_yy      -0.4227      
C       21 Eigenvector V_yy       0.4750      0.4988      0.7250
C       21 Eigenvalue  V_zz       0.4473      
C       21 Eigenvector V_zz      -0.6296     -0.3829      0.6760
 
C       21 Cq:        3.4970 (MHz)
C       21 Eta:       0.8899
============
Atom: C       22
============
C       22 Coordinates     -1.402   -0.548    2.087   A
 
TOTAL tensor

              -0.0391      0.0361      0.0115
               0.0361      0.0417      0.0845
               0.0115      0.0845     -0.0026

C       22 Eigenvalue  V_xx      -0.0413      
C       22 Eigenvector V_xx       0.8782      0.0952     -0.4688
C       22 Eigenvalue  V_yy      -0.0738      
C       22 Eigenvector V_yy      -0.4215      0.6174     -0.6642
C       22 Eigenvalue  V_zz       0.1151      
C       22 Eigenvector V_zz      -0.2261     -0.7809     -0.5823
 
C       22 Cq:        0.9001 (MHz)
C       22 Eta:       0.2826
============
Atom: C       23
============
C       23 Coordinates      2.526    5.995    9.300   A
 
TOTAL tensor

               0.1811     -0.1256     -0.0929
              -0.1256     -0.1541     -0.3305
              -0.0929     -0.3305     -0.0271

C       23 Eigenvalue  V_xx       0.2165      
C       23 Eigenvector V_xx       0.9365     -0.0047     -0.3506
C       23 Eigenvalue  V_yy       0.2483      
C       23 Eigenvector V_yy       0.2604     -0.6601      0.7046
C       23 Eigenvalue  V_zz      -0.4648      
C       23 Eigenvector V_zz       0.2347      0.7512      0.6170
 
C       23 Cq:       -3.6336 (MHz)
C       23 Eta:       0.0683
============
Atom: C       24
============
C       24 Coordinates      0.674   -0.539    4.134   A
 
TOTAL tensor

               0.0129      0.3421     -0.0656
               0.3421     -0.2425      0.0948
              -0.0656      0.0948      0.2296

C       24 Eigenvalue  V_xx       0.2479      
C       24 Eigenvector V_xx      -0.1375      0.0947      0.9860
C       24 Eigenvalue  V_yy       0.2504      
C       24 Eigenvector V_yy       0.8148      0.5768      0.0582
C       24 Eigenvalue  V_zz      -0.4983      
C       24 Eigenvector V_zz      -0.5632      0.8114     -0.1565
 
C       24 Cq:       -3.8950 (MHz)
C       24 Eta:       0.0050
============
Atom: C       25
============
C       25 Coordinates     -2.776   -6.437   -3.133   A
 
TOTAL tensor

              -0.1228      0.2386     -0.1642
               0.2386     -0.0094      0.0490
              -0.1642      0.0490      0.1322

C       25 Eigenvalue  V_xx       0.1213      
C       25 Eigenvector V_xx       0.2558      0.7118      0.6542
C       25 Eigenvalue  V_yy       0.2420      
C       25 Eigenvector V_yy      -0.5873     -0.4231      0.6900
C       25 Eigenvalue  V_zz      -0.3633      
C       25 Eigenvector V_zz      -0.7679      0.5607     -0.3098
 
C       25 Cq:       -2.8400 (MHz)
C       25 Eta:       0.3321
============
Atom: C       26
============
C       26 Coordinates     -3.526   -5.252   -3.018   A
 
TOTAL tensor

              -0.0055      0.0927     -0.2310
               0.0927     -0.0335     -0.1389
              -0.2310     -0.1389      0.0390

C       26 Eigenvalue  V_xx      -0.1050      
C       26 Eigenvector V_xx       0.4263     -0.8879     -0.1727
C       26 Eigenvalue  V_yy      -0.2201      
C       26 Eigenvector V_yy       0.6804      0.1890      0.7080
C       26 Eigenvalue  V_zz       0.3252      
C       26 Eigenvector V_zz       0.5960      0.4193     -0.6848
 
C       26 Cq:        2.5419 (MHz)
C       26 Eta:       0.3540
============
Atom: C       27
============
C       27 Coordinates     -3.159   -4.286   -2.087   A
 
TOTAL tensor

               0.0182      0.1421     -0.2225
               0.1421     -0.1010     -0.1838
              -0.2225     -0.1838      0.0827

C       27 Eigenvalue  V_xx      -0.1711      
C       27 Eigenvector V_xx      -0.8101      0.2451     -0.5327
C       27 Eigenvalue  V_yy      -0.2149      
C       27 Eigenvector V_yy       0.0603     -0.8688     -0.4915
C       27 Eigenvalue  V_zz       0.3859      
C       27 Eigenvector V_zz      -0.5832     -0.4303      0.6890
 
C       27 Cq:        3.0168 (MHz)
C       27 Eta:       0.1135
============
Atom: C       28
============
C       28 Coordinates     -2.056   -4.484   -1.252   A
 
TOTAL tensor

              -0.0664      0.1516     -0.1127
               0.1516     -0.0100      0.0076
              -0.1127      0.0076      0.0765

C       28 Eigenvalue  V_xx       0.0474      
C       28 Eigenvector V_xx       0.2247      0.6846      0.6934
C       28 Eigenvalue  V_yy       0.1744      
C       28 Eigenvector V_yy      -0.5982     -0.4648      0.6528
C       28 Eigenvalue  V_zz      -0.2218      
C       28 Eigenvector V_zz      -0.7692      0.5615     -0.3050
 
C       28 Cq:       -1.7339 (MHz)
C       28 Eta:       0.5724
============
Atom: C       29
============
C       29 Coordinates     -1.316   -5.666   -1.353   A
 
TOTAL tensor

               0.0163      0.1285     -0.2370
               0.1285     -0.0758     -0.1716
              -0.2370     -0.1716      0.0595

C       29 Eigenvalue  V_xx      -0.1661      
C       29 Eigenvector V_xx      -0.6131      0.7888     -0.0442
C       29 Eigenvalue  V_yy      -0.2106      
C       29 Eigenvector V_yy       0.5160      0.4421      0.7337
C       29 Eigenvalue  V_zz       0.3767      
C       29 Eigenvector V_zz      -0.5982     -0.4270      0.6780
 
C       29 Cq:        2.9446 (MHz)
C       29 Eta:       0.1180
============
Atom: C       30
============
C       30 Coordinates     -1.666   -6.629   -2.288   A
 
TOTAL tensor

               0.0336      0.1096     -0.1687
               0.1096     -0.0897     -0.1558
              -0.1687     -0.1558      0.0561

C       30 Eigenvalue  V_xx      -0.1157      
C       30 Eigenvector V_xx       0.8027     -0.3023      0.5140
C       30 Eigenvalue  V_yy      -0.1889      
C       30 Eigenvector V_yy       0.0181     -0.8492     -0.5277
C       30 Eigenvalue  V_zz       0.3046      
C       30 Eigenvector V_zz      -0.5961     -0.4329      0.6762
 
C       30 Cq:        2.3809 (MHz)
C       30 Eta:       0.2402
============
Atom: C       31
============
C       31 Coordinates     -4.052   -7.510   -4.976   A
 
TOTAL tensor

               0.0827      0.1077     -0.1829
               0.1077     -0.1644     -0.1432
              -0.1829     -0.1432      0.0816

C       31 Eigenvalue  V_xx      -0.0965      
C       31 Eigenvector V_xx       0.7505     -0.1609      0.6409
C       31 Eigenvalue  V_yy      -0.2325      
C       31 Eigenvector V_yy      -0.1083      0.9268      0.3595
C       31 Eigenvalue  V_zz       0.3290      
C       31 Eigenvector V_zz      -0.6519     -0.3392      0.6782
 
C       31 Cq:        2.5721 (MHz)
C       31 Eta:       0.4133
============
Atom: C       32
============
C       32 Coordinates     -4.243   -8.738   -5.760   A
 
TOTAL tensor

              -0.0221     -0.0942      0.0236
              -0.0942      0.0990      0.0175
               0.0236      0.0175     -0.0769

C       32 Eigenvalue  V_xx      -0.0461      
C       32 Eigenvector V_xx       0.6454      0.3366      0.6856
C       32 Eigenvalue  V_yy      -0.1044      
C       32 Eigenvector V_yy      -0.5964     -0.3388      0.7277
C       32 Eigenvalue  V_zz       0.1505      
C       32 Eigenvector V_zz      -0.4772      0.8786      0.0179
 
C       32 Cq:        1.1764 (MHz)
C       32 Eta:       0.3874
============
Atom: C       33
============
C       33 Coordinates     -5.304   -8.804   -6.673   A
 
TOTAL tensor

               0.0453     -0.0065     -0.3402
              -0.0065     -0.0803     -0.2687
              -0.3402     -0.2687      0.0349

C       33 Eigenvalue  V_xx      -0.0244      
C       33 Eigenvector V_xx       0.6287     -0.7643      0.1435
C       33 Eigenvalue  V_yy      -0.4264      
C       33 Eigenvector V_yy       0.4981      0.5375      0.6804
C       33 Eigenvalue  V_zz       0.4508      
C       33 Eigenvector V_zz      -0.5972     -0.3563      0.7187
 
C       33 Cq:        3.5243 (MHz)
C       33 Eta:       0.8915
============
Atom: C       34
============
C       34 Coordinates     -5.594   -9.984   -7.521   A
 
TOTAL tensor

              -0.0439      0.0416      0.0090
               0.0416      0.0478      0.0792
               0.0090      0.0792     -0.0039

C       34 Eigenvalue  V_xx      -0.0404      
C       34 Eigenvector V_xx       0.7596      0.1984     -0.6194
C       34 Eigenvalue  V_yy      -0.0746      
C       34 Eigenvector V_yy      -0.6043      0.5674     -0.5593
C       34 Eigenvalue  V_zz       0.1149      
C       34 Eigenvector V_zz      -0.2405     -0.7992     -0.5509
 
C       34 Cq:        0.8984 (MHz)
C       34 Eta:       0.2977
============
Atom: C       35
============
C       35 Coordinates     -1.639   -3.398   -0.315   A
 
TOTAL tensor

               0.1809     -0.1521     -0.1033
              -0.1521     -0.1477     -0.3235
              -0.1033     -0.3235     -0.0331

C       35 Eigenvalue  V_xx       0.2170      
C       35 Eigenvector V_xx       0.7323      0.2547     -0.6316
C       35 Eigenvalue  V_yy       0.2533      
C       35 Eigenvector V_yy      -0.6249      0.6199     -0.4746
C       35 Eigenvalue  V_zz      -0.4704      
C       35 Eigenvector V_zz       0.2706      0.7422      0.6131
 
C       35 Cq:       -3.6769 (MHz)
C       35 Eta:       0.0771
============
Atom: C       36
============
C       36 Coordinates     -3.425   -9.870   -5.602   A
 
TOTAL tensor

              -0.0056      0.3497     -0.0541
               0.3497     -0.2338      0.0767
              -0.0541      0.0767      0.2394

C       36 Eigenvalue  V_xx       0.2477      
C       36 Eigenvector V_xx      -0.7889     -0.5210      0.3260
C       36 Eigenvalue  V_yy       0.2518      
C       36 Eigenvector V_yy       0.1961      0.2893      0.9369
C       36 Eigenvalue  V_zz      -0.4995      
C       36 Eigenvector V_zz       0.5824     -0.8031      0.1260
 
C       36 Cq:       -3.9048 (MHz)
C       36 Eta:       0.0083
============
Atom: C       37
============
C       37 Coordinates     -1.408   -2.880   -6.562   A
 
TOTAL tensor

               0.1466      0.1188     -0.1591
               0.1188     -0.1017      0.2043
              -0.1591      0.2043     -0.0449

C       37 Eigenvalue  V_xx       0.1186      
C       37 Eigenvector V_xx       0.3203      0.7313      0.6022
C       37 Eigenvalue  V_yy       0.2365      
C       37 Eigenvector V_yy      -0.8751     -0.0150      0.4837
C       37 Eigenvalue  V_zz      -0.3552      
C       37 Eigenvector V_zz      -0.3628      0.6819     -0.6351
 
C       37 Cq:       -2.7764 (MHz)
C       37 Eta:       0.3320
============
Atom: C       38
============
C       38 Coordinates     -1.213   -4.231   -6.228   A
 
TOTAL tensor

               0.2338      0.0200     -0.2003
               0.0200     -0.1286     -0.0310
              -0.2003     -0.0310     -0.1052

C       38 Eigenvalue  V_xx      -0.1254      
C       38 Eigenvector V_xx      -0.1703      0.9629     -0.2095
C       38 Eigenvalue  V_yy      -0.2034      
C       38 Eigenvector V_yy       0.3921      0.2613      0.8820
C       38 Eigenvalue  V_zz       0.3288      
C       38 Eigenvector V_zz      -0.9040     -0.0681      0.4220
 
C       38 Cq:        2.5707 (MHz)
C       38 Eta:       0.2372
============
Atom: C       39
============
C       39 Coordinates     -1.585   -5.226   -7.125   A
 
TOTAL tensor

               0.2932      0.0160     -0.2041
               0.0160     -0.2141     -0.0174
              -0.2041     -0.0174     -0.0791

C       39 Eigenvalue  V_xx      -0.1673      
C       39 Eigenvector V_xx       0.4031     -0.1945      0.8942
C       39 Eigenvalue  V_yy      -0.2168      
C       39 Eigenvector V_yy      -0.0463     -0.9802     -0.1924
C       39 Eigenvalue  V_zz       0.3841      
C       39 Eigenvector V_zz       0.9140      0.0362     -0.4041
 
C       39 Cq:        3.0027 (MHz)
C       39 Eta:       0.1288
============
Atom: C       40
============
C       40 Coordinates     -2.154   -4.892   -8.359   A
 
TOTAL tensor

               0.1313      0.0650     -0.1069
               0.0650     -0.0845      0.1154
              -0.1069      0.1154     -0.0468

C       40 Eigenvalue  V_xx       0.0412      
C       40 Eigenvector V_xx       0.2468      0.7216      0.6468
C       40 Eigenvalue  V_yy       0.1819      
C       40 Eigenvector V_yy       0.9140      0.0484     -0.4028
C       40 Eigenvalue  V_zz      -0.2230      
C       40 Eigenvector V_zz      -0.3220      0.6906     -0.6476
 
C       40 Cq:       -1.7436 (MHz)
C       40 Eta:       0.6309
============
Atom: C       41
============
C       41 Coordinates     -2.374   -3.552   -8.684   A
 
TOTAL tensor

               0.2731      0.0167     -0.2132
               0.0167     -0.1726     -0.0264
              -0.2132     -0.0264     -0.1005

C       41 Eigenvalue  V_xx      -0.1648      
C       41 Eigenvector V_xx      -0.2326      0.8825     -0.4087
C       41 Eigenvalue  V_yy      -0.2062      
C       41 Eigenvector V_yy       0.3455      0.4678      0.8135
C       41 Eigenvalue  V_zz       0.3710      
C       41 Eigenvector V_zz      -0.9091     -0.0480      0.4137
 
C       41 Cq:        2.9000 (MHz)
C       41 Eta:       0.1117
============
Atom: C       42
============
C       42 Coordinates     -2.012   -2.555   -7.787   A
 
TOTAL tensor

               0.2149      0.0123     -0.1845
               0.0123     -0.1714     -0.0350
              -0.1845     -0.0350     -0.0435

C       42 Eigenvalue  V_xx      -0.1259      
C       42 Eigenvector V_xx       0.4326     -0.4732      0.7674
C       42 Eigenvalue  V_yy      -0.1866      
C       42 Eigenvector V_yy       0.1765      0.8792      0.4427
C       42 Eigenvalue  V_zz       0.3125      
C       42 Eigenvector V_zz      -0.8841     -0.0561      0.4639
 
C       42 Cq:        2.4431 (MHz)
C       42 Eta:       0.1942
============
Atom: C       43
============
C       43 Coordinates     -0.079   -1.815   -4.771   A
 
TOTAL tensor

               0.0849      0.1123     -0.1887
               0.1123     -0.1584     -0.1493
              -0.1887     -0.1493      0.0736

C       43 Eigenvalue  V_xx      -0.1039      
C       43 Eigenvector V_xx       0.7489     -0.1935      0.6338
C       43 Eigenvalue  V_yy      -0.2332      
C       43 Eigenvector V_yy      -0.0926      0.9165      0.3892
C       43 Eigenvalue  V_zz       0.3371      
C       43 Eigenvector V_zz      -0.6561     -0.3501      0.6685
 
C       43 Cq:        2.6349 (MHz)
C       43 Eta:       0.3837
============
Atom: C       44
============
C       44 Coordinates      0.119   -0.608   -3.957   A
 
TOTAL tensor

              -0.0284     -0.0947      0.0218
              -0.0947      0.0997      0.0177
               0.0218      0.0177     -0.0712

C       44 Eigenvalue  V_xx      -0.0472      
C       44 Eigenvector V_xx       0.5917      0.2905      0.7520
C       44 Eigenvalue  V_yy      -0.1028      
C       44 Eigenvector V_yy      -0.6578     -0.3653      0.6587
C       44 Eigenvalue  V_zz       0.1500      
C       44 Eigenvector V_zz      -0.4660      0.8844      0.0251
 
C       44 Cq:        1.1729 (MHz)
C       44 Eta:       0.3704
============
Atom: C       45
============
C       45 Coordinates      1.140   -0.590   -2.999   A
 
TOTAL tensor

               0.0727      0.0195     -0.3380
               0.0195     -0.0545     -0.2661
              -0.3380     -0.2661     -0.0182

C       45 Eigenvalue  V_xx      -0.0246      
C       45 Eigenvector V_xx      -0.6148      0.7776     -0.1322
C       45 Eigenvalue  V_yy      -0.4227      
C       45 Eigenvector V_yy       0.4750      0.4988      0.7250
C       45 Eigenvalue  V_zz       0.4473      
C       45 Eigenvector V_zz      -0.6296     -0.3829      0.6760
 
C       45 Cq:        3.4970 (MHz)
C       45 Eta:       0.8899
============
Atom: C       46
============
C       46 Coordinates      1.402    0.548   -2.087   A
 
TOTAL tensor

              -0.0391      0.0361      0.0115
               0.0361      0.0417      0.0845
               0.0115      0.0845     -0.0026

C       46 Eigenvalue  V_xx      -0.0413      
C       46 Eigenvector V_xx       0.8782      0.0952     -0.4688
C       46 Eigenvalue  V_yy      -0.0738      
C       46 Eigenvector V_yy      -0.4215      0.6174     -0.6642
C       46 Eigenvalue  V_zz       0.1151      
C       46 Eigenvector V_zz      -0.2261     -0.7809     -0.5823
 
C       46 Cq:        0.9001 (MHz)
C       46 Eta:       0.2826
============
Atom: C       47
============
C       47 Coordinates     -2.526   -5.995   -9.300   A
 
TOTAL tensor

               0.1811     -0.1256     -0.0929
              -0.1256     -0.1541     -0.3305
              -0.0929     -0.3305     -0.0271

C       47 Eigenvalue  V_xx       0.2165      
C       47 Eigenvector V_xx       0.9365     -0.0047     -0.3506
C       47 Eigenvalue  V_yy       0.2483      
C       47 Eigenvector V_yy       0.2604     -0.6601      0.7046
C       47 Eigenvalue  V_zz      -0.4648      
C       47 Eigenvector V_zz       0.2347      0.7512      0.6170
 
C       47 Cq:       -3.6336 (MHz)
C       47 Eta:       0.0683
============
Atom: C       48
============
C       48 Coordinates     -0.674    0.539   -4.134   A
 
TOTAL tensor

               0.0129      0.3421     -0.0656
               0.3421     -0.2425      0.0948
              -0.0656      0.0948      0.2296

C       48 Eigenvalue  V_xx       0.2479      
C       48 Eigenvector V_xx      -0.1375      0.0947      0.9860
C       48 Eigenvalue  V_yy       0.2504      
C       48 Eigenvector V_yy       0.8148      0.5768      0.0582
C       48 Eigenvalue  V_zz      -0.4983      
C       48 Eigenvector V_zz      -0.5632      0.8114     -0.1565
 
C       48 Cq:       -3.8950 (MHz)
C       48 Eta:       0.0050
============
Atom: N        1
============
N        1 Coordinates      3.075    7.479    4.030   A
 
TOTAL tensor

              -0.1215     -0.1231      0.4552
              -0.1231      0.1346      0.3007
               0.4552      0.3007     -0.0130

N        1 Eigenvalue  V_xx       0.1664      
N        1 Eigenvector V_xx      -0.5866      0.7947     -0.1561
N        1 Eigenvalue  V_yy       0.4723      
N        1 Eigenvector V_yy       0.4649      0.4882      0.7386
N        1 Eigenvalue  V_zz      -0.6387      
N        1 Eigenvector V_zz      -0.6631     -0.3607      0.6559
 
N        1 Cq:       -3.0673 (MHz)
N        1 Eta:       0.4789
============
Atom: N        2
============
N        2 Coordinates      2.754   10.817    5.465   A
 
TOTAL tensor

              -0.0222      0.5224      0.0826
               0.5224     -0.3257      0.2155
               0.0826      0.2155      0.3480

N        2 Eigenvalue  V_xx       0.1720      
N        2 Eigenvector V_xx      -0.6178     -0.3416      0.7083
N        2 Eigenvalue  V_yy       0.5604      
N        2 Eigenvector V_yy      -0.5314     -0.4826     -0.6962
N        2 Eigenvalue  V_zz      -0.7324      
N        2 Eigenvector V_zz      -0.5797      0.8065     -0.1166
 
N        2 Cq:       -3.5173 (MHz)
N        2 Eta:       0.5303
============
Atom: N        3
============
N        3 Coordinates      1.070    1.818    5.702   A
 
TOTAL tensor

              -0.1042     -0.0838      0.4930
              -0.0838      0.1697      0.2831
               0.4930      0.2831     -0.0656

N        3 Eigenvalue  V_xx       0.1689      
N        3 Eigenvector V_xx      -0.5490      0.8194     -0.1648
N        3 Eigenvalue  V_yy       0.4907      
N        3 Eigenvector V_yy       0.5156      0.4872      0.7049
N        3 Eigenvalue  V_zz      -0.6597      
N        3 Eigenvector V_zz      -0.6579     -0.3020      0.6899
 
N        3 Cq:       -3.1681 (MHz)
N        3 Eta:       0.4878
============
Atom: N        4
============
N        4 Coordinates      1.327   -1.491    4.313   A
 
TOTAL tensor

              -0.0186      0.5116      0.0680
               0.5116     -0.3444      0.2425
               0.0680      0.2425      0.3630

N        4 Eigenvalue  V_xx       0.1740      
N        4 Eigenvector V_xx       0.6602      0.3377     -0.6708
N        4 Eigenvalue  V_yy       0.5671      
N        4 Eigenvector V_yy       0.4973      0.4727      0.7275
N        4 Eigenvalue  V_zz      -0.7411      
N        4 Eigenvector V_zz       0.5628     -0.8139      0.1441
 
N        4 Cq:       -3.5593 (MHz)
N        4 Eta:       0.5305
============
Atom: N        5
============
N        5 Coordinates     -3.075   -7.479   -4.030   A
 
TOTAL tensor

              -0.1215     -0.1231      0.4552
              -0.1231      0.1346      0.3007
               0.4552      0.3007     -0.0130

N        5 Eigenvalue  V_xx       0.1664      
N        5 Eigenvector V_xx      -0.5866      0.7947     -0.1561
N        5 Eigenvalue  V_yy       0.4723      
N        5 Eigenvector V_yy       0.4649      0.4882      0.7386
N        5 Eigenvalue  V_zz      -0.6387      
N        5 Eigenvector V_zz      -0.6631     -0.3607      0.6559
 
N        5 Cq:       -3.0673 (MHz)
N        5 Eta:       0.4789
============
Atom: N        6
============
N        6 Coordinates     -2.754  -10.817   -5.465   A
 
TOTAL tensor

              -0.0222      0.5224      0.0826
               0.5224     -0.3257      0.2155
               0.0826      0.2155      0.3480

N        6 Eigenvalue  V_xx       0.1720      
N        6 Eigenvector V_xx      -0.6178     -0.3416      0.7083
N        6 Eigenvalue  V_yy       0.5604      
N        6 Eigenvector V_yy      -0.5314     -0.4826     -0.6962
N        6 Eigenvalue  V_zz      -0.7324      
N        6 Eigenvector V_zz      -0.5797      0.8065     -0.1166
 
N        6 Cq:       -3.5173 (MHz)
N        6 Eta:       0.5303
============
Atom: N        7
============
N        7 Coordinates     -1.070   -1.818   -5.702   A
 
TOTAL tensor

              -0.1042     -0.0838      0.4930
              -0.0838      0.1697      0.2831
               0.4930      0.2831     -0.0656

N        7 Eigenvalue  V_xx       0.1689      
N        7 Eigenvector V_xx      -0.5490      0.8194     -0.1648
N        7 Eigenvalue  V_yy       0.4907      
N        7 Eigenvector V_yy       0.5156      0.4872      0.7049
N        7 Eigenvalue  V_zz      -0.6597      
N        7 Eigenvector V_zz      -0.6579     -0.3020      0.6899
 
N        7 Cq:       -3.1681 (MHz)
N        7 Eta:       0.4878
============
Atom: N        8
============
N        8 Coordinates     -1.327    1.491   -4.313   A
 
TOTAL tensor

              -0.0186      0.5116      0.0680
               0.5116     -0.3444      0.2425
               0.0680      0.2425      0.3630

N        8 Eigenvalue  V_xx       0.1740      
N        8 Eigenvector V_xx       0.6602      0.3377     -0.6708
N        8 Eigenvalue  V_yy       0.5671      
N        8 Eigenvector V_yy       0.4973      0.4727      0.7275
N        8 Eigenvalue  V_zz      -0.7411      
N        8 Eigenvector V_zz       0.5628     -0.8139      0.1441
 
N        8 Cq:       -3.5593 (MHz)
N        8 Eta:       0.5305
============
Atom: O        1
============
O        1 Coordinates      4.805    6.519    5.198   A
 
TOTAL tensor

               0.2898     -0.7391     -0.2533
              -0.7391      0.1947     -0.7096
              -0.2533     -0.7096     -0.4845

O        1 Eigenvalue  V_xx       0.1470      
O        1 Eigenvector V_xx       0.6594      0.3546     -0.6629
O        1 Eigenvalue  V_yy       1.0561      
O        1 Eigenvector V_yy      -0.6332      0.7373     -0.2355
O        1 Eigenvalue  V_zz      -1.2031      
O        1 Eigenvector V_zz       0.4053      0.5751      0.7107
 
O        1 Cq:        7.2312 (MHz)
O        1 Eta:       0.7556
============
Atom: O        2
============
O        2 Coordinates      6.114    7.783    6.827   A
 
TOTAL tensor

              -0.2114     -0.6656     -0.0731
              -0.6656      0.7878      0.1035
              -0.0731      0.1035     -0.5764

O        2 Eigenvalue  V_xx      -0.5366      
O        2 Eigenvector V_xx       0.8215      0.4411     -0.3614
O        2 Eigenvalue  V_yy      -0.5931      
O        2 Eigenvector V_yy      -0.3546     -0.1013     -0.9295
O        2 Eigenvalue  V_zz       1.1297      
O        2 Eigenvector V_zz      -0.4466      0.8917      0.0732
 
O        2 Cq:       -6.7897 (MHz)
O        2 Eta:       0.0500
============
Atom: O        3
============
O        3 Coordinates     -0.676    2.812    4.589   A
 
TOTAL tensor

               0.2680     -0.7890     -0.2986
              -0.7890      0.2022     -0.6259
              -0.2986     -0.6259     -0.4701

O        3 Eigenvalue  V_xx       0.1200      
O        3 Eigenvector V_xx       0.5990      0.3792     -0.7053
O        3 Eigenvalue  V_yy       1.0622      
O        3 Eigenvector V_yy      -0.6618      0.7303     -0.1693
O        3 Eigenvalue  V_zz      -1.1822      
O        3 Eigenvector V_zz       0.4509      0.5682      0.6884
 
O        3 Cq:        7.1056 (MHz)
O        3 Eta:       0.7971
============
Atom: O        4
============
O        4 Coordinates     -1.935    1.624    2.851   A
 
TOTAL tensor

              -0.2146     -0.6551     -0.0762
              -0.6551      0.7957      0.1543
              -0.0762      0.1543     -0.5812

O        4 Eigenvalue  V_xx      -0.5367      
O        4 Eigenvector V_xx       0.8972      0.4416     -0.0040
O        4 Eigenvalue  V_yy      -0.5984      
O        4 Eigenvector V_yy      -0.0476      0.0878     -0.9950
O        4 Eigenvalue  V_zz       1.1351      
O        4 Eigenvector V_zz      -0.4390      0.8929      0.0998
 
O        4 Cq:       -6.8223 (MHz)
O        4 Eta:       0.0544
============
Atom: O        5
============
O        5 Coordinates     -4.805   -6.519   -5.198   A
 
TOTAL tensor

               0.2898     -0.7391     -0.2533
              -0.7391      0.1947     -0.7096
              -0.2533     -0.7096     -0.4845

O        5 Eigenvalue  V_xx       0.1470      
O        5 Eigenvector V_xx       0.6594      0.3546     -0.6629
O        5 Eigenvalue  V_yy       1.0561      
O        5 Eigenvector V_yy      -0.6332      0.7373     -0.2355
O        5 Eigenvalue  V_zz      -1.2031      
O        5 Eigenvector V_zz       0.4053      0.5751      0.7107
 
O        5 Cq:        7.2312 (MHz)
O        5 Eta:       0.7556
============
Atom: O        6
============
O        6 Coordinates     -6.114   -7.783   -6.827   A
 
TOTAL tensor

              -0.2114     -0.6656     -0.0731
              -0.6656      0.7878      0.1035
              -0.0731      0.1035     -0.5764

O        6 Eigenvalue  V_xx      -0.5366      
O        6 Eigenvector V_xx       0.8215      0.4411     -0.3614
O        6 Eigenvalue  V_yy      -0.5931      
O        6 Eigenvector V_yy      -0.3546     -0.1013     -0.9295
O        6 Eigenvalue  V_zz       1.1297      
O        6 Eigenvector V_zz      -0.4466      0.8917      0.0732
 
O        6 Cq:       -6.7897 (MHz)
O        6 Eta:       0.0500
============
Atom: O        7
============
O        7 Coordinates      0.676   -2.812   -4.589   A
 
TOTAL tensor

               0.2680     -0.7890     -0.2986
              -0.7890      0.2022     -0.6259
              -0.2986     -0.6259     -0.4701

O        7 Eigenvalue  V_xx       0.1200      
O        7 Eigenvector V_xx       0.5990      0.3792     -0.7053
O        7 Eigenvalue  V_yy       1.0622      
O        7 Eigenvector V_yy      -0.6618      0.7303     -0.1693
O        7 Eigenvalue  V_zz      -1.1822      
O        7 Eigenvector V_zz       0.4509      0.5682      0.6884
 
O        7 Cq:        7.1056 (MHz)
O        7 Eta:       0.7971
============
Atom: O        8
============
O        8 Coordinates      1.935   -1.624   -2.851   A
 
TOTAL tensor

              -0.2146     -0.6551     -0.0762
              -0.6551      0.7957      0.1543
              -0.0762      0.1543     -0.5812

O        8 Eigenvalue  V_xx      -0.5367      
O        8 Eigenvector V_xx       0.8972      0.4416     -0.0040
O        8 Eigenvalue  V_yy      -0.5984      
O        8 Eigenvector V_yy      -0.0476      0.0878     -0.9950
O        8 Eigenvalue  V_zz       1.1351      
O        8 Eigenvector V_zz      -0.4390      0.8929      0.0998
 
O        8 Cq:       -6.8223 (MHz)
O        8 Eta:       0.0544
============
Atom: F        1
============
F        1 Coordinates      0.887    3.855   -0.734   A
 
TOTAL tensor

              -0.0935     -0.7479      1.7560
              -0.7479     -1.0356     -1.0512
               1.7560     -1.0512      1.1291

F        1 Eigenvalue  V_xx      -1.3415      
F        1 Eigenvector V_xx      -0.8142      0.0043      0.5805
F        1 Eigenvalue  V_yy      -1.4685      
F        1 Eigenvector V_yy      -0.1880     -0.9481     -0.2566
F        1 Eigenvalue  V_zz       2.8100      
F        1 Eigenvector V_zz       0.5493     -0.3181      0.7727
 
F        1 Cq:      660.2452 (MHz)
F        1 Eta:       0.0452
============
Atom: F        2
============
F        2 Coordinates      0.872    2.441    0.934   A
 
TOTAL tensor

              -0.0281      1.6293     -1.0195
               1.6293      0.6783     -1.3722
              -1.0195     -1.3722     -0.6502

F        2 Eigenvalue  V_xx      -1.3203      
F        2 Eigenvector V_xx      -0.8299      0.4690     -0.3023
F        2 Eigenvalue  V_yy      -1.5105      
F        2 Eigenvector V_yy      -0.0059      0.5343      0.8453
F        2 Eigenvalue  V_zz       2.8308      
F        2 Eigenvector V_zz      -0.5579     -0.7032      0.4406
 
F        2 Cq:      665.1280 (MHz)
F        2 Eta:       0.0672
============
Atom: F        3
============
F        3 Coordinates      2.699    2.735   -0.227   A
 
TOTAL tensor

               1.0577     -1.6562     -1.3496
              -1.6562     -0.4134      0.7844
              -1.3496      0.7844     -0.6444

F        3 Eigenvalue  V_xx      -1.3145      
F        3 Eigenvector V_xx       0.1156     -0.5227      0.8446
F        3 Eigenvalue  V_yy      -1.5190      
F        3 Eigenvector V_yy      -0.6287     -0.6969     -0.3452
F        3 Eigenvalue  V_zz       2.8335      
F        3 Eigenvector V_zz       0.7690     -0.4911     -0.4092
 
F        3 Cq:      665.7758 (MHz)
F        3 Eta:       0.0722
============
Atom: F        4
============
F        4 Coordinates      3.120    5.548   10.445   A
 
TOTAL tensor

              -0.5410     -0.5694      1.5377
              -0.5694     -1.0650     -1.1245
               1.5377     -1.1245      1.6060

F        4 Eigenvalue  V_xx      -1.3414      
F        4 Eigenvector V_xx      -0.8974     -0.1014      0.4295
F        4 Eigenvalue  V_yy      -1.4757      
F        4 Eigenvector V_yy       0.0470      0.9457      0.3216
F        4 Eigenvalue  V_zz       2.8171      
F        4 Eigenvector V_zz       0.4388     -0.3088      0.8439
 
F        4 Cq:      661.9132 (MHz)
F        4 Eta:       0.0477
============
Atom: F        5
============
F        5 Coordinates      3.398    6.889    8.735   A
 
TOTAL tensor

               0.3556      1.7578     -1.0276
               1.7578      0.4080     -1.1942
              -1.0276     -1.1942     -0.7635

F        5 Eigenvalue  V_xx      -1.3100      
F        5 Eigenvector V_xx       0.7520     -0.4114      0.5151
F        5 Eigenvalue  V_yy      -1.5183      
F        5 Eigenvector V_yy       0.1747     -0.6291     -0.7575
F        5 Eigenvalue  V_zz       2.8282      
F        5 Eigenvector V_zz      -0.6356     -0.6596      0.4012
 
F        5 Cq:      664.5344 (MHz)
F        5 Eta:       0.0736
============
Atom: F        6
============
F        6 Coordinates      1.442    6.730    9.685   A
 
TOTAL tensor

               1.1783     -1.8603     -1.0040
              -1.8603     -0.1704      0.5784
              -1.0040      0.5784     -1.0078

F        6 Eigenvalue  V_xx      -1.2996      
F        6 Eigenvector V_xx      -0.0727     -0.5470      0.8340
F        6 Eigenvalue  V_yy      -1.5304      
F        6 Eigenvector V_yy      -0.6114     -0.6362     -0.4706
F        6 Eigenvalue  V_zz       2.8300      
F        6 Eigenvector V_zz       0.7880     -0.5441     -0.2881
 
F        6 Cq:      664.9498 (MHz)
F        6 Eta:       0.0815
============
Atom: F        7
============
F        7 Coordinates     -0.887   -3.855    0.734   A
 
TOTAL tensor

              -0.0935     -0.7479      1.7560
              -0.7479     -1.0356     -1.0512
               1.7560     -1.0512      1.1291

F        7 Eigenvalue  V_xx      -1.3415      
F        7 Eigenvector V_xx      -0.8142      0.0043      0.5805
F        7 Eigenvalue  V_yy      -1.4685      
F        7 Eigenvector V_yy      -0.1880     -0.9481     -0.2566
F        7 Eigenvalue  V_zz       2.8100      
F        7 Eigenvector V_zz       0.5493     -0.3181      0.7727
 
F        7 Cq:      660.2452 (MHz)
F        7 Eta:       0.0452
============
Atom: F        8
============
F        8 Coordinates     -0.872   -2.441   -0.934   A
 
TOTAL tensor

              -0.0281      1.6293     -1.0195
               1.6293      0.6783     -1.3722
              -1.0195     -1.3722     -0.6502

F        8 Eigenvalue  V_xx      -1.3203      
F        8 Eigenvector V_xx      -0.8299      0.4690     -0.3023
F        8 Eigenvalue  V_yy      -1.5105      
F        8 Eigenvector V_yy      -0.0059      0.5343      0.8453
F        8 Eigenvalue  V_zz       2.8308      
F        8 Eigenvector V_zz      -0.5579     -0.7032      0.4406
 
F        8 Cq:      665.1280 (MHz)
F        8 Eta:       0.0672
============
Atom: F        9
============
F        9 Coordinates     -2.699   -2.735    0.227   A
 
TOTAL tensor

               1.0577     -1.6562     -1.3496
              -1.6562     -0.4134      0.7844
              -1.3496      0.7844     -0.6444

F        9 Eigenvalue  V_xx      -1.3145      
F        9 Eigenvector V_xx       0.1156     -0.5227      0.8446
F        9 Eigenvalue  V_yy      -1.5190      
F        9 Eigenvector V_yy      -0.6287     -0.6969     -0.3452
F        9 Eigenvalue  V_zz       2.8335      
F        9 Eigenvector V_zz       0.7690     -0.4911     -0.4092
 
F        9 Cq:      665.7758 (MHz)
F        9 Eta:       0.0722
============
Atom: F       10
============
F       10 Coordinates     -3.120   -5.548  -10.445   A
 
TOTAL tensor

              -0.5410     -0.5694      1.5377
              -0.5694     -1.0650     -1.1245
               1.5377     -1.1245      1.6060

F       10 Eigenvalue  V_xx      -1.3414      
F       10 Eigenvector V_xx      -0.8974     -0.1014      0.4295
F       10 Eigenvalue  V_yy      -1.4757      
F       10 Eigenvector V_yy       0.0470      0.9457      0.3216
F       10 Eigenvalue  V_zz       2.8171      
F       10 Eigenvector V_zz       0.4388     -0.3088      0.8439
 
F       10 Cq:      661.9132 (MHz)
F       10 Eta:       0.0477
============
Atom: F       11
============
F       11 Coordinates     -3.398   -6.889   -8.735   A
 
TOTAL tensor

               0.3556      1.7578     -1.0276
               1.7578      0.4080     -1.1942
              -1.0276     -1.1942     -0.7635

F       11 Eigenvalue  V_xx      -1.3100      
F       11 Eigenvector V_xx       0.7520     -0.4114      0.5151
F       11 Eigenvalue  V_yy      -1.5183      
F       11 Eigenvector V_yy       0.1747     -0.6291     -0.7575
F       11 Eigenvalue  V_zz       2.8282      
F       11 Eigenvector V_zz      -0.6356     -0.6596      0.4012
 
F       11 Cq:      664.5344 (MHz)
F       11 Eta:       0.0736
============
Atom: F       12
============
F       12 Coordinates     -1.442   -6.730   -9.685   A
 
TOTAL tensor

               1.1783     -1.8603     -1.0040
              -1.8603     -0.1704      0.5784
              -1.0040      0.5784     -1.0078

F       12 Eigenvalue  V_xx      -1.2996      
F       12 Eigenvector V_xx      -0.0727     -0.5470      0.8340
F       12 Eigenvalue  V_yy      -1.5304      
F       12 Eigenvector V_yy      -0.6114     -0.6362     -0.4706
F       12 Eigenvalue  V_zz       2.8300      
F       12 Eigenvector V_zz       0.7880     -0.5441     -0.2881
 
F       12 Cq:      664.9498 (MHz)
F       12 Eta:       0.0815
[/magres_old]
