# Supplementary material for: Synergy of Solid-State NMR, Single-Crystal X-ray Diffraction, and Crystal Structure Prediction Methods: A Case Study of Teriflunomide (TFM)
Source: Cryst Growth Des. 2021 May 10;21(6):3328–43. doi: 10.1021/acs.cgd.1c00123 (PMC8273857; doi:10.1021/acs.cgd.1c00123)
Supplement: Supplementary file 1 — cg1c00123_si_001.zip [file cg1c00123_si_001.zip › castep-magres-files/TFM-RT-A-NMR.magres]

#$magres-abinitio-v1.0
# See http://www.ccpnc.ac.uk/pmwiki.php/CCPNC/Fileformat for format definition and code samples and libraries
[calculation]
calc_code CASTEP
calc_code_version  19.1
calc_code_hgversion af76f8667f84+ Castep191_branch Tue, 20 Aug 2019 10:55:42 +0100  
calc_code_platform linux_x86_64_ifort17                                            
calc_name TFMRT-A-NMR
calc_comment CASTEP calculation from Materials Studio                                        
calc_xcfunctional PBE 
calc_cutoffenergy    630.00000000 eV
calc_pspot H 1|0.6|9|10|15|10UU(qc=8)[]
calc_pspot C 2|1.4|11|12|14.7|20UU:21UU(qc=7)[]
calc_pspot N 2|1.1|12|16|19|20UU:21UU(qc=7)[]
calc_pspot O 2|1.1|14|18|21|20UU:21UU(qc=7)[]
calc_pspot F 2|1.2|10.5|13|14.5|20UU:21UU(qc=7)[]
calc_kpoint_mp_grid 3 1 1
calc_kpoint_mp_offset       0.00000000      0.00000000      0.00000000
[/calculation]
[atoms]
units lattice Angstrom
lattice           4.7742498704923868E+00         -4.4522343267457098E-01         -8.3519521218749104E-01          0.0000000000000000E+00          1.0528512210978910E+01         -2.1158380580299170E+00          0.0000000000000000E+00          0.0000000000000000E+00          1.1303075665743943E+01
units atom Angstrom
symmetry x,y,z
symmetry -x,-y,-z
atom H       H   1         -1.1135444125357927E+00          1.8503404645024488E+00          5.8949567989889378E+00
atom H       H   2         -6.3746810413226140E-01         -1.8878956375342080E+00          2.1589385219668680E+00
atom H       H   3         -8.3699434033846520E-01         -9.4036702496295210E-01          6.6635587645074024E-01
atom H       H   4         -2.0974231129338361E+00         -9.1128308111407152E-01          1.9424095308530516E+00
atom H       H   5          1.5513042217206960E+00          4.1744665607978613E+00          4.6203902862500845E+00
atom H       H   6          2.3031668643337873E+00          6.0921959871270799E+00          5.9825036036072747E+00
atom H       H   7         -1.2189713649773337E+00          3.0638266958006501E+00          7.7316231566966707E+00
atom H       H   8         -4.7026955301133111E-01          4.9762709517931274E+00          9.0944716750618007E+00
atom H       H   9          3.7976230359146377E+00          8.5350954837522028E+00          6.0375027706676647E+00
atom H       H  10          1.1135444125357927E+00         -1.8503404645024488E+00         -5.8949567989889378E+00
atom H       H  11          6.3746810413226140E-01          1.8878956375342080E+00         -2.1589385219668680E+00
atom H       H  12          8.3699434033846520E-01          9.4036702496295210E-01         -6.6635587645074024E-01
atom H       H  13          2.0974231129338361E+00          9.1128308111407152E-01         -1.9424095308530516E+00
atom H       H  14         -1.5513042217206960E+00         -4.1744665607978613E+00         -4.6203902862500845E+00
atom H       H  15         -2.3031668643337873E+00         -6.0921959871270799E+00         -5.9825036036072747E+00
atom H       H  16          1.2189713649773337E+00         -3.0638266958006501E+00         -7.7316231566966707E+00
atom H       H  17          4.7026955301133111E-01         -4.9762709517931274E+00         -9.0944716750618007E+00
atom H       H  18         -3.7976230359146377E+00         -8.5350954837522028E+00         -6.0375027706676647E+00
atom C       C   1          1.2725059777232398E-01          3.4743755223879935E+00          6.0891916918131930E+00
atom C       C   2         -6.7071072023190903E-01          6.9258041668624382E-01          3.6518372428467285E+00
atom C       C   3          2.4584161797714763E-02          1.8692399986500510E+00          4.1862748493099771E+00
atom C       C   4         -3.2907534930635485E-01          2.0752927741693061E-01          2.3829353562421374E+00
atom C       C   5          1.4685108878077697E+00          6.7855124806999489E+00          8.4830413140480125E+00
atom C       C   6         -1.0184023845203984E+00         -9.4136732743868834E-01          1.7450943276553563E+00
atom C       C   7         -1.6697266307449732E+00         -3.2353529892419288E-03          4.3493998740980535E+00
atom C       C   8          9.7831840626630495E-01          5.6560950333536262E+00          7.6334743430013576E+00
atom C       C   9          1.1169060987524300E+00          4.3450808010304280E+00          5.5991188496729460E+00
atom C       C  10          1.5347292433719588E+00          5.4244970536338357E+00          6.3727518433982917E+00
atom C       C  11         -4.3358754460339405E-01          3.7198918263429368E+00          7.3588919651197777E+00
atom C       C  12         -1.1692841158749141E-02          4.7974438161580695E+00          8.1226690103529968E+00
atom C       C  13         -1.2725059777232398E-01         -3.4743755223879935E+00         -6.0891916918131930E+00
atom C       C  14          6.7071072023190903E-01         -6.9258041668624382E-01         -3.6518372428467285E+00
atom C       C  15         -2.4584161797714763E-02         -1.8692399986500510E+00         -4.1862748493099771E+00
atom C       C  16          3.2907534930635485E-01         -2.0752927741693061E-01         -2.3829353562421374E+00
atom C       C  17         -1.4685108878077697E+00         -6.7855124806999489E+00         -8.4830413140480125E+00
atom C       C  18          1.0184023845203984E+00          9.4136732743868834E-01         -1.7450943276553563E+00
atom C       C  19          1.6697266307449732E+00          3.2353529892419288E-03         -4.3493998740980535E+00
atom C       C  20         -9.7831840626630495E-01         -5.6560950333536262E+00         -7.6334743430013576E+00
atom C       C  21         -1.1169060987524300E+00         -4.3450808010304280E+00         -5.5991188496729460E+00
atom C       C  22         -1.5347292433719588E+00         -5.4244970536338357E+00         -6.3727518433982917E+00
atom C       C  23          4.3358754460339405E-01         -3.7198918263429368E+00         -7.3588919651197777E+00
atom C       C  24          1.1692841158749141E-02         -4.7974438161580695E+00         -8.1226690103529968E+00
atom N       N   1         -3.7346932595033444E-01          2.3637751210265252E+00          5.3887051344024561E+00
atom N       N   2         -2.4866085013991648E+00         -6.2494474509494402E-01          4.9068175309555020E+00
atom N       N   3          3.7346932595033444E-01         -2.3637751210265252E+00         -5.3887051344024561E+00
atom N       N   4          2.4866085013991648E+00          6.2494474509494402E-01         -4.9068175309555020E+00
atom O       O   1          9.5678262010041293E-01          2.3915130225684291E+00          3.5072924329113442E+00
atom O       O   2          6.3702843805808207E-01          7.6529945029026591E-01          1.6978527120519438E+00
atom O       O   3         -9.5678262010041293E-01         -2.3915130225684291E+00         -3.5072924329113442E+00
atom O       O   4         -6.3702843805808207E-01         -7.6529945029026591E-01         -1.6978527120519438E+00
atom F       F   1          1.9744724725172673E+00          7.8126634498839183E+00          7.7440509087624338E+00
atom F       F   2          2.4685609316193244E+00          6.4001862940677468E+00          9.3400594160042534E+00
atom F       F   3          4.8953931260766165E-01          7.3120677057168892E+00          9.2744978118685868E+00
atom F       F   4         -1.9744724725172673E+00         -7.8126634498839183E+00         -7.7440509087624338E+00
atom F       F   5         -2.4685609316193244E+00         -6.4001862940677468E+00         -9.3400594160042534E+00
atom F       F   6         -4.8953931260766165E-01         -7.3120677057168892E+00         -9.2744978118685868E+00
[/atoms]
[magres]
units ms ppm
ms H  1          2.1033835290200248E+01          3.2324983914684546E+00         -6.3590343256769675E+00          5.2121521942410487E+00          1.9400495353459839E+01         -1.3894740828149768E+00         -4.3243571380539461E+00         -5.1659581110692432E-01          2.1381106253299556E+01
ms H  2          2.4628011808868010E+01         -3.4071705864632618E+00          2.6179694008276808E+00         -7.1960574730495708E-01          3.3270645645007860E+01         -1.7821450034352848E+00          3.4156147970576878E-01         -1.4911699187810437E+00          2.7664174301064797E+01
ms H  3          2.4925832362145812E+01          8.9783471630311251E-01          6.8542929566747679E-01          8.7521020984567288E-01          2.5432994371787238E+01          1.8376972165589716E+00         -1.4478787099716088E+00          8.6659154499208946E-01          3.3138804038153964E+01
ms H  4          3.1754983037963388E+01         -1.3011611564773695E-01         -5.1568989587528657E-01          1.1986879303889773E+00          2.6634343606476701E+01          2.3418091311369365E+00          2.7978978279416217E-01          2.0932573797097636E+00          2.7149948427102988E+01
ms H  5          2.2823813420056165E+01          2.4971692327506592E+00          6.7957211113922034E-01          1.3069781866198074E+00          2.4452990971968983E+01          1.8700566045980713E+00          9.6865908652500243E-01          3.2200564333716049E+00          2.3120957734423055E+01
ms H  6          2.4138361329330035E+01          6.4561637024264529E-01         -4.1028210118092462E-01         -8.9737835828610713E-01          2.3546623524227837E+01          1.7281285920218450E+00         -2.6216748299426884E-02          1.0423589610045241E+00          2.4076614425114716E+01
ms H  7          2.3846653450731043E+01          1.4709826824883876E+00          3.4258577992903033E-01          2.8060238296223905E-01          2.5022941935927992E+01          2.3272313334923806E+00          6.6020152028305090E-01          1.0387217645982298E+00          2.2912212597715598E+01
ms H  8          2.4482640404894180E+01          2.1731232018418494E+00         -1.9006562648445691E-02          2.1209910202946217E-01          2.3660151265695426E+01         -9.2019260915422796E-01          4.2200982764408018E-01          9.3803361125057483E-01          2.3106200317842774E+01
ms H  9          6.6432381781571124E+00          5.5960247573689834E+00         -7.5511214507946267E-01          6.0027661384837749E+00          1.5325142545571886E+01          1.2086970633109308E+01          2.9640049674864871E-01          1.1637893686772500E+01          1.7434446509100720E+01
ms H 10          2.1033835290200248E+01          3.2324983914684546E+00         -6.3590343256769675E+00          5.2121521942410487E+00          1.9400495353459839E+01         -1.3894740828149768E+00         -4.3243571380539461E+00         -5.1659581110692432E-01          2.1381106253299556E+01
ms H 11          2.4628011808868010E+01         -3.4071705864632618E+00          2.6179694008276808E+00         -7.1960574730495708E-01          3.3270645645007860E+01         -1.7821450034352848E+00          3.4156147970576878E-01         -1.4911699187810437E+00          2.7664174301064797E+01
ms H 12          2.4925832362145812E+01          8.9783471630311251E-01          6.8542929566747679E-01          8.7521020984567288E-01          2.5432994371787238E+01          1.8376972165589716E+00         -1.4478787099716088E+00          8.6659154499208946E-01          3.3138804038153964E+01
ms H 13          3.1754983037963388E+01         -1.3011611564773695E-01         -5.1568989587528657E-01          1.1986879303889773E+00          2.6634343606476701E+01          2.3418091311369365E+00          2.7978978279416217E-01          2.0932573797097636E+00          2.7149948427102988E+01
ms H 14          2.2823813420056165E+01          2.4971692327506592E+00          6.7957211113922034E-01          1.3069781866198074E+00          2.4452990971968983E+01          1.8700566045980713E+00          9.6865908652500243E-01          3.2200564333716049E+00          2.3120957734423055E+01
ms H 15          2.4138361329330035E+01          6.4561637024264529E-01         -4.1028210118092462E-01         -8.9737835828610713E-01          2.3546623524227837E+01          1.7281285920218450E+00         -2.6216748299426884E-02          1.0423589610045241E+00          2.4076614425114716E+01
ms H 16          2.3846653450731043E+01          1.4709826824883876E+00          3.4258577992903033E-01          2.8060238296223905E-01          2.5022941935927992E+01          2.3272313334923806E+00          6.6020152028305090E-01          1.0387217645982298E+00          2.2912212597715598E+01
ms H 17          2.4482640404894180E+01          2.1731232018418494E+00         -1.9006562648445691E-02          2.1209910202946217E-01          2.3660151265695426E+01         -9.2019260915422796E-01          4.2200982764408018E-01          9.3803361125057483E-01          2.3106200317842774E+01
ms H 18          6.6432381781571124E+00          5.5960247573689834E+00         -7.5511214507946267E-01          6.0027661384837749E+00          1.5325142545571886E+01          1.2086970633109308E+01          2.9640049674864871E-01          1.1637893686772500E+01          1.7434446509100720E+01
ms C  1          6.6485881359567060E+01         -6.5690967892527226E+01          2.0743371986650246E+01         -6.4983631815491819E+01          6.1145525007046331E+00         -6.3917781439465436E+01          1.9504224249405219E+01         -6.3655170872171837E+01          1.2594469636306947E+01
ms C  2          7.7256489390833025E+01         -4.9420771315657205E+01          3.1789501138603619E+01         -4.2502475258606168E+01          9.3800556036228187E+01          8.1967821216825918E+00          3.7927842168114410E+01          1.8063211978772276E+01          1.0248435692370424E+02
ms C  3          3.1647817992010360E+01         -3.0824250479986560E+01          2.6484469920505571E+01         -4.0842802180829331E+01         -2.0787724845110347E+00         -4.2034948981419944E+01          1.7759452370087129E+01         -5.8608343912924120E+01         -2.2564410286591858E+01
ms C  4         -2.9297883774416185E+01         -1.0195553934117272E+02          4.7340215453505294E+01         -9.5054554473058431E+01         -2.5609965088786531E+01         -3.6773178619604025E+01          6.1055173188437834E+01         -2.0631917637316047E+01         -3.0159012532541205E+01
ms C  5          3.2392601044856015E+01          2.5490996100720151E+00         -6.3101153212490830E+00          8.6592126624210553E-01          2.9666411085128765E+01         -2.6718558506685222E+00         -5.4631594502284804E+00         -1.8906133812788453E+00          3.1042673915882972E+01
ms C  6          1.4518425058726609E+02          1.1446726137878571E+01          1.3017079189132708E+01          1.3997602501481907E+01          1.5778297144756405E+02          1.6894873910867631E+01          9.2589371589666918E+00          1.3464902352812750E+01          1.4977670059598086E+02
ms C  7          9.4834899860237101E+01          1.0583129004863397E+02         -1.0344067852896180E+02          1.1455794462584561E+02          3.1247970761901747E+01         -8.2060553430795011E+01         -1.0329427558220637E+02         -7.8133021756477802E+01          2.0646680557384848E+01
ms C  8          8.5151838154551825E+01         -6.2878567637045514E+01          2.3510899459543133E+01         -6.6159343193081980E+01          2.5547689325721869E+01         -6.3400780058731442E+01          2.1710945910586553E+01         -5.8833560165213910E+01          3.2288848339309162E+01
ms C  9          8.4449109310955237E+01         -5.8428339788212909E+01          6.6343676916740833E+01         -6.0390011268017702E+01          6.6199594441036453E+01         -4.2041843113475537E+01          6.4430132823251583E+01         -4.2424401169214917E+01          2.2406707357332323E+00
ms C 10          5.8841940596461079E+01         -9.7125062233538046E+01          6.4114728117485299E+01         -9.6416206336209456E+01          4.3231880906143545E+01         -1.5261644110853872E+01          6.3655072899254897E+01         -2.3370030225464475E+01          2.6877604447601122E+01
ms C 11          6.5005050842294921E+01         -8.1467444120363496E+01          5.9040108642158359E+01         -8.3892057525197202E+01          5.3232286506959106E+01         -1.8731329293001568E+01          6.2704299819987412E+01         -2.1574502840931800E+01          3.5120613969139342E+01
ms C 12          7.7147965360363685E+01         -5.9852294795216451E+01          7.3047299609968775E+01         -5.8290735902793273E+01          6.7764681094814549E+01         -4.7268307316869738E+01          7.6406735566415819E+01         -4.4293183816551817E+01         -1.3450520516018514E+01
ms C 13          6.6485881359567060E+01         -6.5690967892527226E+01          2.0743371986650246E+01         -6.4983631815491819E+01          6.1145525007046331E+00         -6.3917781439465436E+01          1.9504224249405219E+01         -6.3655170872171837E+01          1.2594469636306947E+01
ms C 14          7.7256489390833025E+01         -4.9420771315657205E+01          3.1789501138603619E+01         -4.2502475258606168E+01          9.3800556036228187E+01          8.1967821216825918E+00          3.7927842168114410E+01          1.8063211978772276E+01          1.0248435692370424E+02
ms C 15          3.1647817992010360E+01         -3.0824250479986560E+01          2.6484469920505571E+01         -4.0842802180829331E+01         -2.0787724845110347E+00         -4.2034948981419944E+01          1.7759452370087129E+01         -5.8608343912924120E+01         -2.2564410286591858E+01
ms C 16         -2.9297883774416185E+01         -1.0195553934117272E+02          4.7340215453505294E+01         -9.5054554473058431E+01         -2.5609965088786531E+01         -3.6773178619604025E+01          6.1055173188437834E+01         -2.0631917637316047E+01         -3.0159012532541205E+01
ms C 17          3.2392601044856015E+01          2.5490996100720151E+00         -6.3101153212490830E+00          8.6592126624210553E-01          2.9666411085128765E+01         -2.6718558506685222E+00         -5.4631594502284804E+00         -1.8906133812788453E+00          3.1042673915882972E+01
ms C 18          1.4518425058726609E+02          1.1446726137878571E+01          1.3017079189132708E+01          1.3997602501481907E+01          1.5778297144756405E+02          1.6894873910867631E+01          9.2589371589666918E+00          1.3464902352812750E+01          1.4977670059598086E+02
ms C 19          9.4834899860237101E+01          1.0583129004863397E+02         -1.0344067852896180E+02          1.1455794462584561E+02          3.1247970761901747E+01         -8.2060553430795011E+01         -1.0329427558220637E+02         -7.8133021756477802E+01          2.0646680557384848E+01
ms C 20          8.5151838154551825E+01         -6.2878567637045514E+01          2.3510899459543133E+01         -6.6159343193081980E+01          2.5547689325721869E+01         -6.3400780058731442E+01          2.1710945910586553E+01         -5.8833560165213910E+01          3.2288848339309162E+01
ms C 21          8.4449109310955237E+01         -5.8428339788212909E+01          6.6343676916740833E+01         -6.0390011268017702E+01          6.6199594441036453E+01         -4.2041843113475537E+01          6.4430132823251583E+01         -4.2424401169214917E+01          2.2406707357332323E+00
ms C 22          5.8841940596461079E+01         -9.7125062233538046E+01          6.4114728117485299E+01         -9.6416206336209456E+01          4.3231880906143545E+01         -1.5261644110853872E+01          6.3655072899254897E+01         -2.3370030225464475E+01          2.6877604447601122E+01
ms C 23          6.5005050842294921E+01         -8.1467444120363496E+01          5.9040108642158359E+01         -8.3892057525197202E+01          5.3232286506959106E+01         -1.8731329293001568E+01          6.2704299819987412E+01         -2.1574502840931800E+01          3.5120613969139342E+01
ms C 24          7.7147965360363685E+01         -5.9852294795216451E+01          7.3047299609968775E+01         -5.8290735902793273E+01          6.7764681094814549E+01         -4.7268307316869738E+01          7.6406735566415819E+01         -4.4293183816551817E+01         -1.3450520516018514E+01
ms N  1          7.0461777003820131E+01         -8.1544264794593488E+01          3.2525998779479501E+01         -6.2114831186341632E+01          8.7695542607766498E+01          4.7706644247730434E+00          5.5137329543997112E+01          2.5697876916641796E+01          1.1000946289498518E+02
ms N  2         -2.6741578428493391E+01          1.4980859871628186E+02         -1.2552691932393792E+02          1.3901320106861698E+02         -7.8444649458658205E+01         -3.5960131925434460E+01         -1.1329283009792151E+02         -3.4675612673504858E+01         -6.4939043363119339E+01
ms N  3          7.0461777003820131E+01         -8.1544264794593488E+01          3.2525998779479501E+01         -6.2114831186341632E+01          8.7695542607766498E+01          4.7706644247730434E+00          5.5137329543997112E+01          2.5697876916641796E+01          1.1000946289498518E+02
ms N  4         -2.6741578428493391E+01          1.4980859871628186E+02         -1.2552691932393792E+02          1.3901320106861698E+02         -7.8444649458658205E+01         -3.5960131925434460E+01         -1.1329283009792151E+02         -3.4675612673504858E+01         -6.4939043363119339E+01
ms O  1          2.9861550425753862E+01         -1.6699037396207751E+02          1.9506645517826860E+02         -1.7066011508517667E+02          4.7049765599123084E+01         -8.7388290786011041E+01          1.6982961335397329E+02         -1.1905625267006886E+02         -8.6045314083044332E+01
ms O  2          9.4894924412652813E+01         -1.8762447676571122E+02          7.7518923124545623E+01         -1.5803450782247847E+02          5.3218583368450368E+01         -1.4423332041277428E+02          1.1319805148546206E+02         -8.9627508452575611E+01          4.9755171079218705E+00
ms O  3          2.9861550425753862E+01         -1.6699037396207751E+02          1.9506645517826860E+02         -1.7066011508517667E+02          4.7049765599123084E+01         -8.7388290786011041E+01          1.6982961335397329E+02         -1.1905625267006886E+02         -8.6045314083044332E+01
ms O  4          9.4894924412652813E+01         -1.8762447676571122E+02          7.7518923124545623E+01         -1.5803450782247847E+02          5.3218583368450368E+01         -1.4423332041277428E+02          1.1319805148546206E+02         -8.9627508452575611E+01          4.9755171079218705E+00
ms F  1          2.2195619379904048E+02          2.9883638716867782E+01         -2.0793080543674545E+01          1.9758474962400228E+01          2.4949826866699942E+02         -7.7555564004923355E+01         -1.7364272694564768E+01         -5.2778792508965665E+01          1.6806554099887251E+02
ms F  2          2.3263759402189012E+02          3.8648290566761878E-01          5.6971330105075822E+01          2.6197895631588808E-01          9.7518148767571148E+01         -2.8800890051649915E+01          5.7244353734690996E+01         -2.8888714036147043E+01          2.2168431382738208E+02
ms F  3          2.1165080684776245E+02         -5.5340052859630745E+01         -4.7506722888266651E+01         -8.1355591877769513E+01          1.8459356019948018E+02          1.5500956356195013E+01         -5.7114258804029291E+01          2.0585953748874822E+01          2.2888280590977780E+02
ms F  4          2.2195619379904048E+02          2.9883638716867782E+01         -2.0793080543674545E+01          1.9758474962400228E+01          2.4949826866699942E+02         -7.7555564004923355E+01         -1.7364272694564768E+01         -5.2778792508965665E+01          1.6806554099887251E+02
ms F  5          2.3263759402189012E+02          3.8648290566761878E-01          5.6971330105075822E+01          2.6197895631588808E-01          9.7518148767571148E+01         -2.8800890051649915E+01          5.7244353734690996E+01         -2.8888714036147043E+01          2.2168431382738208E+02
ms F  6          2.1165080684776245E+02         -5.5340052859630745E+01         -4.7506722888266651E+01         -8.1355591877769513E+01          1.8459356019948018E+02          1.5500956356195013E+01         -5.7114258804029291E+01          2.0585953748874822E+01          2.2888280590977780E+02
units efg au
efg H  1          6.5608194611855297E-02          1.7071662859199099E-01         -1.5178480601228295E-01          1.7071662859199099E-01         -2.7325055264034864E-02         -7.5933884847955435E-02         -1.5178480601228295E-01         -7.5933884847955380E-02         -3.8283139347823791E-02
efg H  2         -8.5899157759641964E-02         -1.1949227795297174E-01          5.6446963929515426E-02         -1.1949227795297174E-01          1.6359370639405679E-01         -1.2920006068315537E-01          5.6446963929515426E-02         -1.2920006068315537E-01         -7.7694548634420130E-02
efg H  3         -1.2341838670085525E-01          5.2873794549672948E-03         -6.6700559352933841E-02          5.2873794549672948E-03         -1.3301284007612701E-01          8.5936776202444332E-04         -6.6700559352933841E-02          8.5936776202444332E-04          2.5643122677699370E-01
efg H  4          2.5964276662492936E-01         -8.3663658830535059E-03         -7.2716797448667714E-02         -8.3663658830535059E-03         -1.3613352707227705E-01          8.0075915544183252E-03         -7.2716797448667686E-02          8.0075915544183252E-03         -1.2350923955263982E-01
efg H  5         -7.0622726124180246E-02         -1.7194642444035832E-02         -1.6185403529478892E-01         -1.7194642444035832E-02         -1.3318696364902516E-01          5.5544828809121760E-02         -1.6185403529478892E-01          5.5544828809121816E-02          2.0380968977319980E-01
efg H  6          6.2954384266423136E-02          1.8145791989908544E-01         -1.0719698550802953E-01          1.8145791989908544E-01          1.5892706511180889E-02         -8.3558650088341624E-02         -1.0719698550802953E-01         -8.3558650088341624E-02         -7.8847090777585782E-02
efg H  7          7.1880955436459809E-02          1.8209903755408119E-01         -1.0808126898903592E-01          1.8209903755408108E-01          8.7585119390323068E-03         -7.9584617744029390E-02         -1.0808126898903592E-01         -7.9584617744029390E-02         -8.0639467375503593E-02
efg H  8         -6.8007550905636677E-02         -2.0366627746855204E-02         -1.5924981168505592E-01         -2.0366627746855204E-02         -1.2783681766322114E-01          6.4917211294217042E-02         -1.5924981168505603E-01          6.4917211294217042E-02          1.9584436856886100E-01
efg H  9         -3.3933799569780376E-02          8.9278881513123354E-02          3.2230996588061722E-02          8.9278881513123354E-02          5.3623312596158990E-02          8.7030916075843789E-02          3.2230996588061722E-02          8.7030916075843789E-02         -1.9689513026374783E-02
efg H 10          6.5608194611854770E-02          1.7071662859199055E-01         -1.5178480601228272E-01          1.7071662859199055E-01         -2.7325055264033615E-02         -7.5933884847954491E-02         -1.5178480601228272E-01         -7.5933884847954436E-02         -3.8283139347824319E-02
efg H 11         -8.5899157759640965E-02         -1.1949227795297118E-01          5.6446963929516120E-02         -1.1949227795297118E-01          1.6359370639405579E-01         -1.2920006068315554E-01          5.6446963929516120E-02         -1.2920006068315554E-01         -7.7694548634419019E-02
efg H 12         -1.2341838670085503E-01          5.2873794549655184E-03         -6.6700559352933633E-02          5.2873794549655184E-03         -1.3301284007612785E-01          8.5936776202244491E-04         -6.6700559352933633E-02          8.5936776202244491E-04          2.5643122677699315E-01
efg H 13          2.5964276662492691E-01         -8.3663658830543802E-03         -7.2716797448667769E-02         -8.3663658830543802E-03         -1.3613352707227705E-01          8.0075915544182419E-03         -7.2716797448667742E-02          8.0075915544182419E-03         -1.2350923955263998E-01
efg H 14         -7.0622726124180857E-02         -1.7194642444033931E-02         -1.6185403529478937E-01         -1.7194642444033931E-02         -1.3318696364902552E-01          5.5544828809121261E-02         -1.6185403529478937E-01          5.5544828809121316E-02          2.0380968977319924E-01
efg H 15          6.2954384266422803E-02          1.8145791989908622E-01         -1.0719698550802953E-01          1.8145791989908622E-01          1.5892706511178384E-02         -8.3558650088340902E-02         -1.0719698550802953E-01         -8.3558650088340902E-02         -7.8847090777585227E-02
efg H 16          7.1880955436460670E-02          1.8209903755407975E-01         -1.0808126898903730E-01          1.8209903755407975E-01          8.7585119390339444E-03         -7.9584617744029806E-02         -1.0808126898903730E-01         -7.9584617744029806E-02         -8.0639467375503010E-02
efg H 17         -6.8007550905636982E-02         -2.0366627746855371E-02         -1.5924981168505514E-01         -2.0366627746855371E-02         -1.2783681766322297E-01          6.4917211294217486E-02         -1.5924981168505525E-01          6.4917211294217486E-02          1.9584436856886078E-01
efg H 18         -3.3933799569780043E-02          8.9278881513121799E-02          3.2230996588060917E-02          8.9278881513121799E-02          5.3623312596158157E-02          8.7030916075845122E-02          3.2230996588060973E-02          8.7030916075845344E-02         -1.9689513026372674E-02
efg C  1         -1.5880600131681855E-02         -1.2386708679463543E-01          2.5986719254944746E-01         -1.2386708679463543E-01          1.2635059773930854E-01          5.6177244254909164E-02          2.5986719254944746E-01          5.6177244254909164E-02         -1.1046999760761492E-01
efg C  2          2.5199657550706550E-02          1.1281866317281086E-01         -7.2370817484488537E-02          1.1281866317281086E-01          1.8448384546289470E-03         -2.6126157819361312E-02         -7.2370817484488537E-02         -2.6126157819361312E-02         -2.7044496005331986E-02
efg C  3          4.2223716956990176E-02         -2.3086440588164181E-01          1.1766624254511560E-01         -2.3086440588164181E-01         -3.0621114355605411E-02         -1.2436820289332867E-01          1.1766624254511560E-01         -1.2436820289332878E-01         -1.1602602601385903E-02
efg C  4          1.6983602269949796E-01         -2.4618362419683137E-01          8.2527969787206557E-02         -2.4618362419683137E-01         -1.3948947542714002E-02         -3.2028701332521342E-01          8.2527969787206557E-02         -3.2028701332521337E-01         -1.5588707515678552E-01
efg C  5          1.5451456873696326E-01         -1.6570942238346814E-01         -1.3893470643777336E-01         -1.6570942238346814E-01         -1.6166065403342206E-01         -2.9662965432717414E-01         -1.3893470643777336E-01         -2.9662965432717414E-01          7.1460852964546576E-03
efg C  6         -1.6551052157967316E-03          4.3222299694142041E-02          6.2420527949333546E-02          4.3222299694142013E-02          5.9362689955282794E-02          5.7213665647087131E-02          6.2420527949333560E-02          5.7213665647087131E-02         -5.7707584739486666E-02
efg C  7         -1.1559353311463177E-01         -2.7306000151630816E-01          2.5963577182933884E-01         -2.7306000151630816E-01          4.7453200176461818E-02          1.9204790229134083E-01          2.5963577182933884E-01          1.9204790229134083E-01          6.8140332938166709E-02
efg C  8          6.4896672306387904E-03         -9.5639875205444314E-02          1.6367381100744005E-01         -9.5639875205444314E-02          6.3789704117213353E-02          1.3963249876807748E-02          1.6367381100744005E-01          1.3963249876807748E-02         -7.0279371347860442E-02
efg C  9          1.0062650535567980E-01         -1.6753320994740589E-01          1.3632699950936142E-01         -1.6753320994740589E-01          1.2027640863444961E-02         -1.4512977021849272E-01          1.3632699950936142E-01         -1.4512977021849272E-01         -1.1265414621911704E-01
efg C 10          9.4588467838537638E-02         -2.4091573530929322E-01          1.5497641736880041E-01         -2.4091573530929322E-01         -1.6613933270033149E-02         -1.3692243111559721E-01          1.5497641736880041E-01         -1.3692243111559721E-01         -7.7974534568499732E-02
efg C 11          6.7640291921337747E-02         -2.0444566661021674E-01          1.1627536128266480E-01         -2.0444566661021674E-01         -2.4675584251964429E-02         -1.2200478887114591E-01          1.1627536128266480E-01         -1.2200478887114591E-01         -4.2964707669373103E-02
efg C 12          9.0748875771022752E-02         -2.1980968564662412E-01          1.5210705019973556E-01         -2.1980968564662412E-01         -5.7416377242546363E-03         -1.5262437023315828E-01          1.5210705019973550E-01         -1.5262437023315828E-01         -8.5007238046787628E-02
efg C 13         -1.5880600131683187E-02         -1.2386708679463576E-01          2.5986719254944679E-01         -1.2386708679463576E-01          1.2635059773930951E-01          5.6177244254910053E-02          2.5986719254944679E-01          5.6177244254909997E-02         -1.1046999760761303E-01
efg C 14          2.5199657550705107E-02          1.1281866317281092E-01         -7.2370817484489647E-02          1.1281866317281092E-01          1.8448384546260188E-03         -2.6126157819361395E-02         -7.2370817484489702E-02         -2.6126157819361395E-02         -2.7044496005331736E-02
efg C 15          4.2223716956992272E-02         -2.3086440588164381E-01          1.1766624254511648E-01         -2.3086440588164381E-01         -3.0621114355606716E-02         -1.2436820289332845E-01          1.1766624254511648E-01         -1.2436820289332845E-01         -1.1602602601385847E-02
efg C 16          1.6983602269949702E-01         -2.4618362419683160E-01          8.2527969787206279E-02         -2.4618362419683160E-01         -1.3948947542714613E-02         -3.2028701332521314E-01          8.2527969787206279E-02         -3.2028701332521314E-01         -1.5588707515678674E-01
efg C 17          1.5451456873696326E-01         -1.6570942238346847E-01         -1.3893470643777273E-01         -1.6570942238346847E-01         -1.6166065403342167E-01         -2.9662965432717331E-01         -1.3893470643777273E-01         -2.9662965432717331E-01          7.1460852964549924E-03
efg C 18         -1.6551052157975921E-03          4.3222299694143540E-02          6.2420527949333643E-02          4.3222299694143540E-02          5.9362689955283682E-02          5.7213665647087186E-02          6.2420527949333657E-02          5.7213665647087186E-02         -5.7707584739487193E-02
efg C 19         -1.1559353311463072E-01         -2.7306000151630783E-01          2.5963577182933828E-01         -2.7306000151630783E-01          4.7453200176462595E-02          1.9204790229133994E-01          2.5963577182933828E-01          1.9204790229133994E-01          6.8140332938166404E-02
efg C 20          6.4896672306408720E-03         -9.5639875205444091E-02          1.6367381100744138E-01         -9.5639875205444091E-02          6.3789704117215629E-02          1.3963249876807582E-02          1.6367381100744144E-01          1.3963249876807582E-02         -7.0279371347861497E-02
efg C 21          1.0062650535567905E-01         -1.6753320994740567E-01          1.3632699950936086E-01         -1.6753320994740567E-01          1.2027640863444988E-02         -1.4512977021849449E-01          1.3632699950936086E-01         -1.4512977021849449E-01         -1.1265414621911589E-01
efg C 22          9.4588467838536250E-02         -2.4091573530929244E-01          1.5497641736879963E-01         -2.4091573530929244E-01         -1.6613933270032907E-02         -1.3692243111559743E-01          1.5497641736879963E-01         -1.3692243111559743E-01         -7.7974534568500120E-02
efg C 23          6.7640291921337303E-02         -2.0444566661021613E-01          1.1627536128266244E-01         -2.0444566661021613E-01         -2.4675584251965435E-02         -1.2200478887114508E-01          1.1627536128266244E-01         -1.2200478887114508E-01         -4.2964707669374658E-02
efg C 24          9.0748875771021698E-02         -2.1980968564662334E-01          1.5210705019973350E-01         -2.1980968564662334E-01         -5.7416377242541089E-03         -1.5262437023315911E-01          1.5210705019973350E-01         -1.5262437023315911E-01         -8.5007238046788877E-02
efg N  1         -2.1029154997421157E-01          3.2793280265617530E-01         -2.2351605221163559E-01          3.2793280265617530E-01          4.4938606281103799E-02          3.6382845845907030E-01         -2.2351605221163559E-01          3.6382845845907030E-01          1.6535294369309775E-01
efg N  2         -2.7394890415084627E-01         -3.0630003188894050E-01          3.4000058718097736E-01         -3.0630003188894050E-01          7.8007509180097981E-02          4.1105722477589218E-01          3.4000058718097742E-01          4.1105722477589218E-01          1.9594139497075147E-01
efg N  3         -2.1029154997421129E-01          3.2793280265617542E-01         -2.2351605221163517E-01          3.2793280265617542E-01          4.4938606281103952E-02          3.6382845845907030E-01         -2.2351605221163517E-01          3.6382845845907030E-01          1.6535294369309841E-01
efg N  4         -2.7394890415084761E-01         -3.0630003188893962E-01          3.4000058718097748E-01         -3.0630003188893962E-01          7.8007509180101867E-02          4.1105722477589213E-01          3.4000058718097759E-01          4.1105722477589213E-01          1.9594139497075086E-01
efg O  1          5.8840672278537032E-01          6.2309512389530364E-02         -5.5783600289572477E-01          6.2309512389530364E-02         -4.7484184988329575E-01         -8.2875967391601735E-01         -5.5783600289572477E-01         -8.2875967391601735E-01         -1.1356487290206424E-01
efg O  2          3.9477006699090367E-01          7.1077063580335953E-01         -3.6711579381676385E-01          7.1077063580335953E-01          6.3864337232134388E-02         -2.9625384777148334E-01         -3.6711579381676385E-01         -2.9625384777148334E-01         -4.5863440422304130E-01
efg O  3          5.8840672278536899E-01          6.2309512389530086E-02         -5.5783600289572466E-01          6.2309512389530086E-02         -4.7484184988329536E-01         -8.2875967391601479E-01         -5.5783600289572466E-01         -8.2875967391601479E-01         -1.1356487290206566E-01
efg O  4          3.9477006699090422E-01          7.1077063580335920E-01         -3.6711579381676407E-01          7.1077063580335920E-01          6.3864337232135929E-02         -2.9625384777148250E-01         -3.6711579381676418E-01         -2.9625384777148250E-01         -4.5863440422304147E-01
efg F  1         -7.7974253048088316E-01          1.1395711135769329E+00         -8.6941817486893613E-01          1.1395711135769329E+00          1.0492494816269922E+00         -1.7364595960290088E+00         -8.6941817486893613E-01         -1.7364595960290088E+00         -2.6950695114611645E-01
efg F  2          8.7404470624272035E-01         -8.2834362193382360E-01          1.9000544493452622E+00         -8.2834362193382360E-01         -1.1892414169099292E+00         -7.5357381226286857E-01          1.9000544493452620E+00         -7.5357381226286857E-01          3.1519671066720856E-01
efg F  3          6.6190523695805636E-01         -1.2195986838939388E+00         -1.7723746597987251E+00         -1.2195986838939388E+00         -7.2208403885821204E-01          9.2492655431996595E-01         -1.7723746597987251E+00          9.2492655431996595E-01          6.0178801900148793E-02
efg F  4         -7.7974253048088382E-01          1.1395711135769320E+00         -8.6941817486893425E-01          1.1395711135769320E+00          1.0492494816269926E+00         -1.7364595960290088E+00         -8.6941817486893425E-01         -1.7364595960290088E+00         -2.6950695114611611E-01
efg F  5          8.7404470624271924E-01         -8.2834362193382272E-01          1.9000544493452625E+00         -8.2834362193382272E-01         -1.1892414169099306E+00         -7.5357381226286835E-01          1.9000544493452625E+00         -7.5357381226286835E-01          3.1519671066720778E-01
efg F  6          6.6190523695805648E-01         -1.2195986838939390E+00         -1.7723746597987233E+00         -1.2195986838939390E+00         -7.2208403885821204E-01          9.2492655431996651E-01         -1.7723746597987233E+00          9.2492655431996651E-01          6.0178801900148668E-02
[/magres]
[magres_old]
============
Atom: H        1
============
H        1 Coordinates     -1.114    1.850    5.895   A
 
TOTAL Shielding Tensor

              21.0338      3.2325     -6.3590
               5.2122     19.4005     -1.3895
              -4.3244     -0.5166     21.3811

H        1 Eigenvalue  sigma_xx      14.4210 (ppm)
H        1 Eigenvector sigma_xx       0.7132     -0.5135      0.4771
H        1 Eigenvalue  sigma_yy      19.2581 (ppm)
H        1 Eigenvector sigma_yy       0.1188      0.7594      0.6397
H        1 Eigenvalue  sigma_zz      28.1364 (ppm)
H        1 Eigenvector sigma_zz      -0.6908     -0.3996      0.6026
 
H        1 Isotropic:       20.6051 (ppm)
H        1 Anisotropy:      11.2968 (ppm)
H        1 Asymmetry:        0.6423
 
============
Atom: H        2
============
H        2 Coordinates     -0.637   -1.888    2.159   A
 
TOTAL Shielding Tensor

              24.6280     -3.4072      2.6180
              -0.7196     33.2706     -1.7821
               0.3416     -1.4912     27.6642

H        2 Eigenvalue  sigma_xx      23.8233 (ppm)
H        2 Eigenvector sigma_xx       0.9422      0.1543     -0.2973
H        2 Eigenvalue  sigma_yy      27.4348 (ppm)
H        2 Eigenvector sigma_yy       0.2324      0.3379      0.9120
H        2 Eigenvalue  sigma_zz      34.3048 (ppm)
H        2 Eigenvector sigma_zz       0.2412     -0.9284      0.2826
 
H        2 Isotropic:       28.5209 (ppm)
H        2 Anisotropy:       8.6757 (ppm)
H        2 Asymmetry:        0.6244
 
============
Atom: H        3
============
H        3 Coordinates     -0.837   -0.940    0.666   A
 
TOTAL Shielding Tensor

              24.9258      0.8978      0.6854
               0.8752     25.4330      1.8377
              -1.4479      0.8666     33.1388

H        3 Eigenvalue  sigma_xx      24.1129 (ppm)
H        3 Eigenvector sigma_xx      -0.7578      0.6399     -0.1279
H        3 Eigenvalue  sigma_yy      26.0094 (ppm)
H        3 Eigenvector sigma_yy       0.6520      0.7506     -0.1075
H        3 Eigenvalue  sigma_zz      33.3754 (ppm)
H        3 Eigenvector sigma_zz      -0.0272      0.1648      0.9859
 
H        3 Isotropic:       27.8325 (ppm)
H        3 Anisotropy:       8.3142 (ppm)
H        3 Asymmetry:        0.3421
 
============
Atom: H        4
============
H        4 Coordinates     -2.097   -0.911    1.942   A
 
TOTAL Shielding Tensor

              31.7550     -0.1301     -0.5157
               1.1987     26.6343      2.3418
               0.2798      2.0933     27.1499

H        4 Eigenvalue  sigma_xx      31.8134 (ppm)
H        4 Eigenvector sigma_xx      -0.9929     -0.1151     -0.0296
H        4 Eigenvalue  sigma_yy      29.0982 (ppm)
H        4 Eigenvector sigma_yy      -0.0982      0.6539      0.7502
H        4 Eigenvalue  sigma_zz      24.6276 (ppm)
H        4 Eigenvector sigma_zz      -0.0670      0.7478     -0.6606
 
H        4 Isotropic:       28.5131 (ppm)
H        4 Anisotropy:      -5.8282 (ppm)
H        4 Asymmetry:        0.6988
 
============
Atom: H        5
============
H        5 Coordinates      1.551    4.174    4.620   A
 
TOTAL Shielding Tensor

              22.8238      2.4972      0.6796
               1.3070     24.4530      1.8701
               0.9687      3.2201     23.1210

H        5 Eigenvalue  sigma_xx      20.9314 (ppm)
H        5 Eigenvector sigma_xx      -0.3991      0.6688     -0.6272
H        5 Eigenvalue  sigma_yy      22.1430 (ppm)
H        5 Eigenvector sigma_yy       0.8198     -0.0461     -0.5708
H        5 Eigenvalue  sigma_zz      27.3234 (ppm)
H        5 Eigenvector sigma_zz       0.4107      0.7420      0.5299
 
H        5 Isotropic:       23.4659 (ppm)
H        5 Anisotropy:       5.7862 (ppm)
H        5 Asymmetry:        0.3141
 
============
Atom: H        6
============
H        6 Coordinates      2.303    6.092    5.983   A
 
TOTAL Shielding Tensor

              24.1384      0.6456     -0.4103
              -0.8974     23.5466      1.7281
              -0.0262      1.0424     24.0766

H        6 Eigenvalue  sigma_xx      25.2762 (ppm)
H        6 Eigenvector sigma_xx      -0.2134      0.6201      0.7549
H        6 Eigenvalue  sigma_yy      24.0851 (ppm)
H        6 Eigenvector sigma_yy       0.9767      0.1548      0.1489
H        6 Eigenvalue  sigma_zz      22.4002 (ppm)
H        6 Eigenvector sigma_zz       0.0245     -0.7691      0.6387
 
H        6 Isotropic:       23.9205 (ppm)
H        6 Anisotropy:      -2.2805 (ppm)
H        6 Asymmetry:        0.7835
 
============
Atom: H        7
============
H        7 Coordinates     -1.219    3.064    7.732   A
 
TOTAL Shielding Tensor

              23.8467      1.4710      0.3426
               0.2806     25.0229      2.3272
               0.6602      1.0387     22.9122

H        7 Eigenvalue  sigma_xx      21.9809 (ppm)
H        7 Eigenvector sigma_xx      -0.0092     -0.4821      0.8761
H        7 Eigenvalue  sigma_yy      23.4416 (ppm)
H        7 Eigenvector sigma_yy      -0.9279      0.3306      0.1722
H        7 Eigenvalue  sigma_zz      26.3593 (ppm)
H        7 Eigenvector sigma_zz      -0.3727     -0.8114     -0.4503
 
H        7 Isotropic:       23.9273 (ppm)
H        7 Anisotropy:       3.6481 (ppm)
H        7 Asymmetry:        0.6006
 
============
Atom: H        8
============
H        8 Coordinates     -0.470    4.976    9.094   A
 
TOTAL Shielding Tensor

              24.4826      2.1731     -0.0190
               0.2121     23.6602     -0.9202
               0.4220      0.9380     23.1062

H        8 Eigenvalue  sigma_xx      22.7725 (ppm)
H        8 Eigenvector sigma_xx       0.5668     -0.7583     -0.3220
H        8 Eigenvalue  sigma_yy      23.1307 (ppm)
H        8 Eigenvector sigma_yy       0.1283     -0.3049      0.9437
H        8 Eigenvalue  sigma_zz      25.3457 (ppm)
H        8 Eigenvector sigma_zz       0.8138      0.5762      0.0755
 
H        8 Isotropic:       23.7497 (ppm)
H        8 Anisotropy:       2.3941 (ppm)
H        8 Asymmetry:        0.2244
 
============
Atom: H        9
============
H        9 Coordinates      3.798    8.535    6.038   A
 
TOTAL Shielding Tensor

               6.6432      5.5960     -0.7551
               6.0028     15.3251     12.0870
               0.2964     11.6379     17.4344

H        9 Eigenvalue  sigma_xx       0.7912 (ppm)
H        9 Eigenvector sigma_xx      -0.6362      0.6241     -0.4536
H        9 Eigenvalue  sigma_yy       9.6699 (ppm)
H        9 Eigenvector sigma_yy      -0.7522     -0.3710      0.5446
H        9 Eigenvalue  sigma_zz      28.9418 (ppm)
H        9 Eigenvector sigma_zz       0.1716      0.6877      0.7055
 
H        9 Isotropic:       13.1343 (ppm)
H        9 Anisotropy:      23.7112 (ppm)
H        9 Asymmetry:        0.5617
 
============
Atom: H       10
============
H       10 Coordinates      1.114   -1.850   -5.895   A
 
TOTAL Shielding Tensor

              21.0338      3.2325     -6.3590
               5.2122     19.4005     -1.3895
              -4.3244     -0.5166     21.3811

H       10 Eigenvalue  sigma_xx      14.4210 (ppm)
H       10 Eigenvector sigma_xx       0.7132     -0.5135      0.4771
H       10 Eigenvalue  sigma_yy      19.2581 (ppm)
H       10 Eigenvector sigma_yy       0.1188      0.7594      0.6397
H       10 Eigenvalue  sigma_zz      28.1364 (ppm)
H       10 Eigenvector sigma_zz      -0.6908     -0.3996      0.6026
 
H       10 Isotropic:       20.6051 (ppm)
H       10 Anisotropy:      11.2968 (ppm)
H       10 Asymmetry:        0.6423
 
============
Atom: H       11
============
H       11 Coordinates      0.637    1.888   -2.159   A
 
TOTAL Shielding Tensor

              24.6280     -3.4072      2.6180
              -0.7196     33.2706     -1.7821
               0.3416     -1.4912     27.6642

H       11 Eigenvalue  sigma_xx      23.8233 (ppm)
H       11 Eigenvector sigma_xx       0.9422      0.1543     -0.2973
H       11 Eigenvalue  sigma_yy      27.4348 (ppm)
H       11 Eigenvector sigma_yy       0.2324      0.3379      0.9120
H       11 Eigenvalue  sigma_zz      34.3048 (ppm)
H       11 Eigenvector sigma_zz       0.2412     -0.9284      0.2826
 
H       11 Isotropic:       28.5209 (ppm)
H       11 Anisotropy:       8.6757 (ppm)
H       11 Asymmetry:        0.6244
 
============
Atom: H       12
============
H       12 Coordinates      0.837    0.940   -0.666   A
 
TOTAL Shielding Tensor

              24.9258      0.8978      0.6854
               0.8752     25.4330      1.8377
              -1.4479      0.8666     33.1388

H       12 Eigenvalue  sigma_xx      24.1129 (ppm)
H       12 Eigenvector sigma_xx      -0.7578      0.6399     -0.1279
H       12 Eigenvalue  sigma_yy      26.0094 (ppm)
H       12 Eigenvector sigma_yy       0.6520      0.7506     -0.1075
H       12 Eigenvalue  sigma_zz      33.3754 (ppm)
H       12 Eigenvector sigma_zz      -0.0272      0.1648      0.9859
 
H       12 Isotropic:       27.8325 (ppm)
H       12 Anisotropy:       8.3142 (ppm)
H       12 Asymmetry:        0.3421
 
============
Atom: H       13
============
H       13 Coordinates      2.097    0.911   -1.942   A
 
TOTAL Shielding Tensor

              31.7550     -0.1301     -0.5157
               1.1987     26.6343      2.3418
               0.2798      2.0933     27.1499

H       13 Eigenvalue  sigma_xx      31.8134 (ppm)
H       13 Eigenvector sigma_xx      -0.9929     -0.1151     -0.0296
H       13 Eigenvalue  sigma_yy      29.0982 (ppm)
H       13 Eigenvector sigma_yy      -0.0982      0.6539      0.7502
H       13 Eigenvalue  sigma_zz      24.6276 (ppm)
H       13 Eigenvector sigma_zz      -0.0670      0.7478     -0.6606
 
H       13 Isotropic:       28.5131 (ppm)
H       13 Anisotropy:      -5.8282 (ppm)
H       13 Asymmetry:        0.6988
 
============
Atom: H       14
============
H       14 Coordinates     -1.551   -4.174   -4.620   A
 
TOTAL Shielding Tensor

              22.8238      2.4972      0.6796
               1.3070     24.4530      1.8701
               0.9687      3.2201     23.1210

H       14 Eigenvalue  sigma_xx      20.9314 (ppm)
H       14 Eigenvector sigma_xx      -0.3991      0.6688     -0.6272
H       14 Eigenvalue  sigma_yy      22.1430 (ppm)
H       14 Eigenvector sigma_yy       0.8198     -0.0461     -0.5708
H       14 Eigenvalue  sigma_zz      27.3234 (ppm)
H       14 Eigenvector sigma_zz       0.4107      0.7420      0.5299
 
H       14 Isotropic:       23.4659 (ppm)
H       14 Anisotropy:       5.7862 (ppm)
H       14 Asymmetry:        0.3141
 
============
Atom: H       15
============
H       15 Coordinates     -2.303   -6.092   -5.983   A
 
TOTAL Shielding Tensor

              24.1384      0.6456     -0.4103
              -0.8974     23.5466      1.7281
              -0.0262      1.0424     24.0766

H       15 Eigenvalue  sigma_xx      25.2762 (ppm)
H       15 Eigenvector sigma_xx      -0.2134      0.6201      0.7549
H       15 Eigenvalue  sigma_yy      24.0851 (ppm)
H       15 Eigenvector sigma_yy       0.9767      0.1548      0.1489
H       15 Eigenvalue  sigma_zz      22.4002 (ppm)
H       15 Eigenvector sigma_zz       0.0245     -0.7691      0.6387
 
H       15 Isotropic:       23.9205 (ppm)
H       15 Anisotropy:      -2.2805 (ppm)
H       15 Asymmetry:        0.7835
 
============
Atom: H       16
============
H       16 Coordinates      1.219   -3.064   -7.732   A
 
TOTAL Shielding Tensor

              23.8467      1.4710      0.3426
               0.2806     25.0229      2.3272
               0.6602      1.0387     22.9122

H       16 Eigenvalue  sigma_xx      21.9809 (ppm)
H       16 Eigenvector sigma_xx      -0.0092     -0.4821      0.8761
H       16 Eigenvalue  sigma_yy      23.4416 (ppm)
H       16 Eigenvector sigma_yy      -0.9279      0.3306      0.1722
H       16 Eigenvalue  sigma_zz      26.3593 (ppm)
H       16 Eigenvector sigma_zz      -0.3727     -0.8114     -0.4503
 
H       16 Isotropic:       23.9273 (ppm)
H       16 Anisotropy:       3.6481 (ppm)
H       16 Asymmetry:        0.6006
 
============
Atom: H       17
============
H       17 Coordinates      0.470   -4.976   -9.094   A
 
TOTAL Shielding Tensor

              24.4826      2.1731     -0.0190
               0.2121     23.6602     -0.9202
               0.4220      0.9380     23.1062

H       17 Eigenvalue  sigma_xx      22.7725 (ppm)
H       17 Eigenvector sigma_xx       0.5668     -0.7583     -0.3220
H       17 Eigenvalue  sigma_yy      23.1307 (ppm)
H       17 Eigenvector sigma_yy       0.1283     -0.3049      0.9437
H       17 Eigenvalue  sigma_zz      25.3457 (ppm)
H       17 Eigenvector sigma_zz       0.8138      0.5762      0.0755
 
H       17 Isotropic:       23.7497 (ppm)
H       17 Anisotropy:       2.3941 (ppm)
H       17 Asymmetry:        0.2244
 
============
Atom: H       18
============
H       18 Coordinates     -3.798   -8.535   -6.038   A
 
TOTAL Shielding Tensor

               6.6432      5.5960     -0.7551
               6.0028     15.3251     12.0870
               0.2964     11.6379     17.4344

H       18 Eigenvalue  sigma_xx       0.7912 (ppm)
H       18 Eigenvector sigma_xx      -0.6362      0.6241     -0.4536
H       18 Eigenvalue  sigma_yy       9.6699 (ppm)
H       18 Eigenvector sigma_yy      -0.7522     -0.3710      0.5446
H       18 Eigenvalue  sigma_zz      28.9418 (ppm)
H       18 Eigenvector sigma_zz       0.1716      0.6877      0.7055
 
H       18 Isotropic:       13.1343 (ppm)
H       18 Anisotropy:      23.7112 (ppm)
H       18 Asymmetry:        0.5617
 
============
Atom: C        1
============
C        1 Coordinates      0.127    3.474    6.089   A
 
TOTAL Shielding Tensor

              66.4859    -65.6910     20.7434
             -64.9836      6.1146    -63.9178
              19.5042    -63.6552     12.5945

C        1 Eigenvalue  sigma_xx     -65.1061 (ppm)
C        1 Eigenvector sigma_xx       0.2990      0.7741      0.5580
C        1 Eigenvalue  sigma_yy      17.8458 (ppm)
C        1 Eigenvector sigma_yy       0.6492      0.2636     -0.7135
C        1 Eigenvalue  sigma_zz     132.4552 (ppm)
C        1 Eigenvector sigma_zz      -0.6994      0.5756     -0.4237
 
C        1 Isotropic:       28.3983 (ppm)
C        1 Anisotropy:     156.0854 (ppm)
C        1 Asymmetry:        0.7972
 
============
Atom: C        2
============
C        2 Coordinates     -0.671    0.693    3.652   A
 
TOTAL Shielding Tensor

              77.2565    -49.4208     31.7895
             -42.5025     93.8006      8.1968
              37.9278     18.0632    102.4844

C        2 Eigenvalue  sigma_xx     138.5940 (ppm)
C        2 Eigenvector sigma_xx       0.6850     -0.5697      0.4541
C        2 Eigenvalue  sigma_yy     111.9509 (ppm)
C        2 Eigenvector sigma_yy      -0.0156      0.6117      0.7910
C        2 Eigenvalue  sigma_zz      22.9965 (ppm)
C        2 Eigenvector sigma_zz      -0.7284     -0.5489      0.4101
 
C        2 Isotropic:       91.1805 (ppm)
C        2 Anisotropy:    -102.2760 (ppm)
C        2 Asymmetry:        0.3908
 
============
Atom: C        3
============
C        3 Coordinates      0.025    1.869    4.186   A
 
TOTAL Shielding Tensor

              31.6478    -30.8243     26.4845
             -40.8428     -2.0788    -42.0349
              17.7595    -58.6083    -22.5644

C        3 Eigenvalue  sigma_xx     -64.0644 (ppm)
C        3 Eigenvector sigma_xx       0.0701      0.6528      0.7543
C        3 Eigenvalue  sigma_yy      -6.2792 (ppm)
C        3 Eigenvector sigma_yy       0.7336      0.4786     -0.4824
C        3 Eigenvalue  sigma_zz      77.3483 (ppm)
C        3 Eigenvector sigma_zz       0.6760     -0.5871      0.4454
 
C        3 Isotropic:        2.3349 (ppm)
C        3 Anisotropy:     112.5201 (ppm)
C        3 Asymmetry:        0.7703
 
============
Atom: C        4
============
C        4 Coordinates     -0.329    0.208    2.383   A
 
TOTAL Shielding Tensor

             -29.2979   -101.9555     47.3402
             -95.0546    -25.6100    -36.7732
              61.0552    -20.6319    -30.1590

C        4 Eigenvalue  sigma_xx    -130.1337 (ppm)
C        4 Eigenvector sigma_xx       0.7394      0.6370     -0.2180
C        4 Eigenvalue  sigma_yy     -52.9731 (ppm)
C        4 Eigenvector sigma_yy      -0.1309      0.4536      0.8816
C        4 Eigenvalue  sigma_zz      98.0399 (ppm)
C        4 Eigenvector sigma_zz       0.6604     -0.6233      0.4187
 
C        4 Isotropic:      -28.3556 (ppm)
C        4 Anisotropy:     189.5933 (ppm)
C        4 Asymmetry:        0.6105
 
============
Atom: C        5
============
C        5 Coordinates      1.469    6.786    8.483   A
 
TOTAL Shielding Tensor

              32.3926      2.5491     -6.3101
               0.8659     29.6664     -2.6719
              -5.4632     -1.8906     31.0427

C        5 Eigenvalue  sigma_xx      25.6959 (ppm)
C        5 Eigenvector sigma_xx       0.6263      0.1680      0.7612
C        5 Eigenvalue  sigma_yy      28.8801 (ppm)
C        5 Eigenvector sigma_yy       0.3377     -0.9386     -0.0707
C        5 Eigenvalue  sigma_zz      38.5257 (ppm)
C        5 Eigenvector sigma_zz      -0.7026     -0.3014      0.6446
 
C        5 Isotropic:       31.0339 (ppm)
C        5 Anisotropy:      11.2377 (ppm)
C        5 Asymmetry:        0.4250
 
============
Atom: C        6
============
C        6 Coordinates     -1.018   -0.941    1.745   A
 
TOTAL Shielding Tensor

             145.1843     11.4467     13.0171
              13.9976    157.7830     16.8949
               9.2589     13.4649    149.7767

C        6 Eigenvalue  sigma_xx     136.0915 (ppm)
C        6 Eigenvector sigma_xx      -0.8062      0.0611      0.5884
C        6 Eigenvalue  sigma_yy     138.5223 (ppm)
C        6 Eigenvector sigma_yy       0.3767     -0.7140      0.5902
C        6 Eigenvalue  sigma_zz     178.1302 (ppm)
C        6 Eigenvector sigma_zz       0.4562      0.6975      0.5526
 
C        6 Isotropic:      150.9146 (ppm)
C        6 Anisotropy:      40.8233 (ppm)
C        6 Asymmetry:        0.0893
 
============
Atom: C        7
============
C        7 Coordinates     -1.670   -0.003    4.349   A
 
TOTAL Shielding Tensor

              94.8349    105.8313   -103.4407
             114.5579     31.2480    -82.0606
            -103.2943    -78.1330     20.6467

C        7 Eigenvalue  sigma_xx     -54.3285 (ppm)
C        7 Eigenvector sigma_xx      -0.0235     -0.6669     -0.7448
C        7 Eigenvalue  sigma_yy     -50.6645 (ppm)
C        7 Eigenvector sigma_yy       0.7199     -0.5282      0.4503
C        7 Eigenvalue  sigma_zz     251.7226 (ppm)
C        7 Eigenvector sigma_zz      -0.6937     -0.5256      0.4925
 
C        7 Isotropic:       48.9099 (ppm)
C        7 Anisotropy:     304.2191 (ppm)
C        7 Asymmetry:        0.0181
 
============
Atom: C        8
============
C        8 Coordinates      0.978    5.656    7.633   A
 
TOTAL Shielding Tensor

              85.1518    -62.8786     23.5109
             -66.1593     25.5477    -63.4008
              21.7109    -58.8336     32.2888

C        8 Eigenvalue  sigma_xx     -42.1603 (ppm)
C        8 Eigenvector sigma_xx       0.2977      0.7802      0.5501
C        8 Eigenvalue  sigma_yy      34.0633 (ppm)
C        8 Eigenvector sigma_yy       0.6458      0.2598     -0.7179
C        8 Eigenvalue  sigma_zz     151.0854 (ppm)
C        8 Eigenvector sigma_zz      -0.7031      0.5690     -0.4265
 
C        8 Isotropic:       47.6628 (ppm)
C        8 Anisotropy:     155.1339 (ppm)
C        8 Asymmetry:        0.7370
 
============
Atom: C        9
============
C        9 Coordinates      1.117    4.345    5.599   A
 
TOTAL Shielding Tensor

              84.4491    -58.4283     66.3437
             -60.3900     66.1996    -42.0418
              64.4301    -42.4244      2.2407

C        9 Eigenvalue  sigma_xx     -34.8950 (ppm)
C        9 Eigenvector sigma_xx      -0.4299      0.1211      0.8947
C        9 Eigenvalue  sigma_yy      16.9280 (ppm)
C        9 Eigenvector sigma_yy      -0.5606     -0.8126     -0.1594
C        9 Eigenvalue  sigma_zz     170.8564 (ppm)
C        9 Eigenvector sigma_zz       0.7077     -0.5701      0.4172
 
C        9 Isotropic:       50.9631 (ppm)
C        9 Anisotropy:     179.8399 (ppm)
C        9 Asymmetry:        0.4322
 
============
Atom: C       10
============
C       10 Coordinates      1.535    5.424    6.373   A
 
TOTAL Shielding Tensor

              58.8419    -97.1251     64.1147
             -96.4162     43.2319    -15.2616
              63.6551    -23.3700     26.8776

C       10 Eigenvalue  sigma_xx     -58.5288 (ppm)
C       10 Eigenvector sigma_xx       0.7028      0.5941     -0.3914
C       10 Eigenvalue  sigma_yy      14.0795 (ppm)
C       10 Eigenvector sigma_yy      -0.0007      0.5507      0.8347
C       10 Eigenvalue  sigma_zz     173.4007 (ppm)
C       10 Eigenvector sigma_zz       0.7114     -0.5864      0.3875
 
C       10 Isotropic:       42.9838 (ppm)
C       10 Anisotropy:     195.6253 (ppm)
C       10 Asymmetry:        0.5567
 
============
Atom: C       11
============
C       11 Coordinates     -0.434    3.720    7.359   A
 
TOTAL Shielding Tensor

              65.0051    -81.4674     59.0401
             -83.8921     53.2323    -18.7313
              62.7043    -21.5745     35.1206

C       11 Eigenvalue  sigma_xx     -37.1747 (ppm)
C       11 Eigenvector sigma_xx       0.7084      0.5490     -0.4435
C       11 Eigenvalue  sigma_yy      22.2783 (ppm)
C       11 Eigenvector sigma_yy       0.0315      0.6031      0.7970
C       11 Eigenvalue  sigma_zz     168.2543 (ppm)
C       11 Eigenvector sigma_zz       0.7051     -0.5786      0.4100
 
C       11 Isotropic:       51.1193 (ppm)
C       11 Anisotropy:     175.7025 (ppm)
C       11 Asymmetry:        0.5076
 
============
Atom: C       12
============
C       12 Coordinates     -0.012    4.797    8.123   A
 
TOTAL Shielding Tensor

              77.1480    -59.8523     73.0473
             -58.2907     67.7647    -47.2683
              76.4067    -44.2932    -13.4505

C       12 Eigenvalue  sigma_xx     -56.8072 (ppm)
C       12 Eigenvector sigma_xx      -0.4445      0.1157      0.8883
C       12 Eigenvalue  sigma_yy      16.3081 (ppm)
C       12 Eigenvector sigma_yy      -0.5645     -0.8061     -0.1776
C       12 Eigenvalue  sigma_zz     171.9612 (ppm)
C       12 Eigenvector sigma_zz       0.6955     -0.5804      0.4236
 
C       12 Isotropic:       43.8207 (ppm)
C       12 Anisotropy:     192.2108 (ppm)
C       12 Asymmetry:        0.5706
 
============
Atom: C       13
============
C       13 Coordinates     -0.127   -3.474   -6.089   A
 
TOTAL Shielding Tensor

              66.4859    -65.6910     20.7434
             -64.9836      6.1146    -63.9178
              19.5042    -63.6552     12.5945

C       13 Eigenvalue  sigma_xx     -65.1061 (ppm)
C       13 Eigenvector sigma_xx       0.2990      0.7741      0.5580
C       13 Eigenvalue  sigma_yy      17.8458 (ppm)
C       13 Eigenvector sigma_yy       0.6492      0.2636     -0.7135
C       13 Eigenvalue  sigma_zz     132.4552 (ppm)
C       13 Eigenvector sigma_zz      -0.6994      0.5756     -0.4237
 
C       13 Isotropic:       28.3983 (ppm)
C       13 Anisotropy:     156.0854 (ppm)
C       13 Asymmetry:        0.7972
 
============
Atom: C       14
============
C       14 Coordinates      0.671   -0.693   -3.652   A
 
TOTAL Shielding Tensor

              77.2565    -49.4208     31.7895
             -42.5025     93.8006      8.1968
              37.9278     18.0632    102.4844

C       14 Eigenvalue  sigma_xx     138.5940 (ppm)
C       14 Eigenvector sigma_xx       0.6850     -0.5697      0.4541
C       14 Eigenvalue  sigma_yy     111.9509 (ppm)
C       14 Eigenvector sigma_yy      -0.0156      0.6117      0.7910
C       14 Eigenvalue  sigma_zz      22.9965 (ppm)
C       14 Eigenvector sigma_zz      -0.7284     -0.5489      0.4101
 
C       14 Isotropic:       91.1805 (ppm)
C       14 Anisotropy:    -102.2760 (ppm)
C       14 Asymmetry:        0.3908
 
============
Atom: C       15
============
C       15 Coordinates     -0.025   -1.869   -4.186   A
 
TOTAL Shielding Tensor

              31.6478    -30.8243     26.4845
             -40.8428     -2.0788    -42.0349
              17.7595    -58.6083    -22.5644

C       15 Eigenvalue  sigma_xx     -64.0644 (ppm)
C       15 Eigenvector sigma_xx       0.0701      0.6528      0.7543
C       15 Eigenvalue  sigma_yy      -6.2792 (ppm)
C       15 Eigenvector sigma_yy       0.7336      0.4786     -0.4824
C       15 Eigenvalue  sigma_zz      77.3483 (ppm)
C       15 Eigenvector sigma_zz       0.6760     -0.5871      0.4454
 
C       15 Isotropic:        2.3349 (ppm)
C       15 Anisotropy:     112.5201 (ppm)
C       15 Asymmetry:        0.7703
 
============
Atom: C       16
============
C       16 Coordinates      0.329   -0.208   -2.383   A
 
TOTAL Shielding Tensor

             -29.2979   -101.9555     47.3402
             -95.0546    -25.6100    -36.7732
              61.0552    -20.6319    -30.1590

C       16 Eigenvalue  sigma_xx    -130.1337 (ppm)
C       16 Eigenvector sigma_xx       0.7394      0.6370     -0.2180
C       16 Eigenvalue  sigma_yy     -52.9731 (ppm)
C       16 Eigenvector sigma_yy      -0.1309      0.4536      0.8816
C       16 Eigenvalue  sigma_zz      98.0399 (ppm)
C       16 Eigenvector sigma_zz       0.6604     -0.6233      0.4187
 
C       16 Isotropic:      -28.3556 (ppm)
C       16 Anisotropy:     189.5933 (ppm)
C       16 Asymmetry:        0.6105
 
============
Atom: C       17
============
C       17 Coordinates     -1.469   -6.786   -8.483   A
 
TOTAL Shielding Tensor

              32.3926      2.5491     -6.3101
               0.8659     29.6664     -2.6719
              -5.4632     -1.8906     31.0427

C       17 Eigenvalue  sigma_xx      25.6959 (ppm)
C       17 Eigenvector sigma_xx       0.6263      0.1680      0.7612
C       17 Eigenvalue  sigma_yy      28.8801 (ppm)
C       17 Eigenvector sigma_yy       0.3377     -0.9386     -0.0707
C       17 Eigenvalue  sigma_zz      38.5257 (ppm)
C       17 Eigenvector sigma_zz      -0.7026     -0.3014      0.6446
 
C       17 Isotropic:       31.0339 (ppm)
C       17 Anisotropy:      11.2377 (ppm)
C       17 Asymmetry:        0.4250
 
============
Atom: C       18
============
C       18 Coordinates      1.018    0.941   -1.745   A
 
TOTAL Shielding Tensor

             145.1843     11.4467     13.0171
              13.9976    157.7830     16.8949
               9.2589     13.4649    149.7767

C       18 Eigenvalue  sigma_xx     136.0915 (ppm)
C       18 Eigenvector sigma_xx      -0.8062      0.0611      0.5884
C       18 Eigenvalue  sigma_yy     138.5223 (ppm)
C       18 Eigenvector sigma_yy       0.3767     -0.7140      0.5902
C       18 Eigenvalue  sigma_zz     178.1302 (ppm)
C       18 Eigenvector sigma_zz       0.4562      0.6975      0.5526
 
C       18 Isotropic:      150.9146 (ppm)
C       18 Anisotropy:      40.8233 (ppm)
C       18 Asymmetry:        0.0893
 
============
Atom: C       19
============
C       19 Coordinates      1.670    0.003   -4.349   A
 
TOTAL Shielding Tensor

              94.8349    105.8313   -103.4407
             114.5579     31.2480    -82.0606
            -103.2943    -78.1330     20.6467

C       19 Eigenvalue  sigma_xx     -54.3285 (ppm)
C       19 Eigenvector sigma_xx      -0.0235     -0.6669     -0.7448
C       19 Eigenvalue  sigma_yy     -50.6645 (ppm)
C       19 Eigenvector sigma_yy       0.7199     -0.5282      0.4503
C       19 Eigenvalue  sigma_zz     251.7226 (ppm)
C       19 Eigenvector sigma_zz      -0.6937     -0.5256      0.4925
 
C       19 Isotropic:       48.9099 (ppm)
C       19 Anisotropy:     304.2191 (ppm)
C       19 Asymmetry:        0.0181
 
============
Atom: C       20
============
C       20 Coordinates     -0.978   -5.656   -7.633   A
 
TOTAL Shielding Tensor

              85.1518    -62.8786     23.5109
             -66.1593     25.5477    -63.4008
              21.7109    -58.8336     32.2888

C       20 Eigenvalue  sigma_xx     -42.1603 (ppm)
C       20 Eigenvector sigma_xx       0.2977      0.7802      0.5501
C       20 Eigenvalue  sigma_yy      34.0633 (ppm)
C       20 Eigenvector sigma_yy       0.6458      0.2598     -0.7179
C       20 Eigenvalue  sigma_zz     151.0854 (ppm)
C       20 Eigenvector sigma_zz      -0.7031      0.5690     -0.4265
 
C       20 Isotropic:       47.6628 (ppm)
C       20 Anisotropy:     155.1339 (ppm)
C       20 Asymmetry:        0.7370
 
============
Atom: C       21
============
C       21 Coordinates     -1.117   -4.345   -5.599   A
 
TOTAL Shielding Tensor

              84.4491    -58.4283     66.3437
             -60.3900     66.1996    -42.0418
              64.4301    -42.4244      2.2407

C       21 Eigenvalue  sigma_xx     -34.8950 (ppm)
C       21 Eigenvector sigma_xx      -0.4299      0.1211      0.8947
C       21 Eigenvalue  sigma_yy      16.9280 (ppm)
C       21 Eigenvector sigma_yy      -0.5606     -0.8126     -0.1594
C       21 Eigenvalue  sigma_zz     170.8564 (ppm)
C       21 Eigenvector sigma_zz       0.7077     -0.5701      0.4172
 
C       21 Isotropic:       50.9631 (ppm)
C       21 Anisotropy:     179.8399 (ppm)
C       21 Asymmetry:        0.4322
 
============
Atom: C       22
============
C       22 Coordinates     -1.535   -5.424   -6.373   A
 
TOTAL Shielding Tensor

              58.8419    -97.1251     64.1147
             -96.4162     43.2319    -15.2616
              63.6551    -23.3700     26.8776

C       22 Eigenvalue  sigma_xx     -58.5288 (ppm)
C       22 Eigenvector sigma_xx       0.7028      0.5941     -0.3914
C       22 Eigenvalue  sigma_yy      14.0795 (ppm)
C       22 Eigenvector sigma_yy      -0.0007      0.5507      0.8347
C       22 Eigenvalue  sigma_zz     173.4007 (ppm)
C       22 Eigenvector sigma_zz       0.7114     -0.5864      0.3875
 
C       22 Isotropic:       42.9838 (ppm)
C       22 Anisotropy:     195.6253 (ppm)
C       22 Asymmetry:        0.5567
 
============
Atom: C       23
============
C       23 Coordinates      0.434   -3.720   -7.359   A
 
TOTAL Shielding Tensor

              65.0051    -81.4674     59.0401
             -83.8921     53.2323    -18.7313
              62.7043    -21.5745     35.1206

C       23 Eigenvalue  sigma_xx     -37.1747 (ppm)
C       23 Eigenvector sigma_xx       0.7084      0.5490     -0.4435
C       23 Eigenvalue  sigma_yy      22.2783 (ppm)
C       23 Eigenvector sigma_yy       0.0315      0.6031      0.7970
C       23 Eigenvalue  sigma_zz     168.2543 (ppm)
C       23 Eigenvector sigma_zz       0.7051     -0.5786      0.4100
 
C       23 Isotropic:       51.1193 (ppm)
C       23 Anisotropy:     175.7025 (ppm)
C       23 Asymmetry:        0.5076
 
============
Atom: C       24
============
C       24 Coordinates      0.012   -4.797   -8.123   A
 
TOTAL Shielding Tensor

              77.1480    -59.8523     73.0473
             -58.2907     67.7647    -47.2683
              76.4067    -44.2932    -13.4505

C       24 Eigenvalue  sigma_xx     -56.8072 (ppm)
C       24 Eigenvector sigma_xx      -0.4445      0.1157      0.8883
C       24 Eigenvalue  sigma_yy      16.3081 (ppm)
C       24 Eigenvector sigma_yy      -0.5645     -0.8061     -0.1776
C       24 Eigenvalue  sigma_zz     171.9612 (ppm)
C       24 Eigenvector sigma_zz       0.6955     -0.5804      0.4236
 
C       24 Isotropic:       43.8207 (ppm)
C       24 Anisotropy:     192.2108 (ppm)
C       24 Asymmetry:        0.5706
 
============
Atom: N        1
============
N        1 Coordinates     -0.373    2.364    5.389   A
 
TOTAL Shielding Tensor

              70.4618    -81.5443     32.5260
             -62.1148     87.6955      4.7707
              55.1373     25.6979    110.0095

N        1 Eigenvalue  sigma_xx     159.7291 (ppm)
N        1 Eigenvector sigma_xx       0.6850     -0.5939      0.4220
N        1 Eigenvalue  sigma_yy     117.4258 (ppm)
N        1 Eigenvector sigma_yy      -0.0466      0.5423      0.8389
N        1 Eigenvalue  sigma_zz      -8.9882 (ppm)
N        1 Eigenvector sigma_zz      -0.7270     -0.5943      0.3439
 
N        1 Isotropic:       89.3889 (ppm)
N        1 Anisotropy:    -147.5657 (ppm)
N        1 Asymmetry:        0.4300
 
============
Atom: N        2
============
N        2 Coordinates     -2.487   -0.625    4.907   A
 
TOTAL Shielding Tensor

             -26.7416    149.8086   -125.5269
             139.0132    -78.4446    -35.9601
            -113.2928    -34.6756    -64.9390

N        2 Eigenvalue  sigma_xx    -220.7661 (ppm)
N        2 Eigenvector sigma_xx       0.6923     -0.6049      0.3934
N        2 Eigenvalue  sigma_yy    -104.6545 (ppm)
N        2 Eigenvector sigma_yy      -0.0827     -0.6082     -0.7895
N        2 Eigenvalue  sigma_zz     155.2954 (ppm)
N        2 Eigenvector sigma_zz       0.7168      0.5141     -0.4711
 
N        2 Isotropic:      -56.7084 (ppm)
N        2 Anisotropy:     318.0057 (ppm)
N        2 Asymmetry:        0.5477
 
============
Atom: N        3
============
N        3 Coordinates      0.373   -2.364   -5.389   A
 
TOTAL Shielding Tensor

              70.4618    -81.5443     32.5260
             -62.1148     87.6955      4.7707
              55.1373     25.6979    110.0095

N        3 Eigenvalue  sigma_xx     159.7291 (ppm)
N        3 Eigenvector sigma_xx       0.6850     -0.5939      0.4220
N        3 Eigenvalue  sigma_yy     117.4258 (ppm)
N        3 Eigenvector sigma_yy      -0.0466      0.5423      0.8389
N        3 Eigenvalue  sigma_zz      -8.9882 (ppm)
N        3 Eigenvector sigma_zz      -0.7270     -0.5943      0.3439
 
N        3 Isotropic:       89.3889 (ppm)
N        3 Anisotropy:    -147.5657 (ppm)
N        3 Asymmetry:        0.4300
 
============
Atom: N        4
============
N        4 Coordinates      2.487    0.625   -4.907   A
 
TOTAL Shielding Tensor

             -26.7416    149.8086   -125.5269
             139.0132    -78.4446    -35.9601
            -113.2928    -34.6756    -64.9390

N        4 Eigenvalue  sigma_xx    -220.7661 (ppm)
N        4 Eigenvector sigma_xx       0.6923     -0.6049      0.3934
N        4 Eigenvalue  sigma_yy    -104.6545 (ppm)
N        4 Eigenvector sigma_yy      -0.0827     -0.6082     -0.7895
N        4 Eigenvalue  sigma_zz     155.2954 (ppm)
N        4 Eigenvector sigma_zz       0.7168      0.5141     -0.4711
 
N        4 Isotropic:      -56.7084 (ppm)
N        4 Anisotropy:     318.0057 (ppm)
N        4 Asymmetry:        0.5477
 
============
Atom: O        1
============
O        1 Coordinates      0.957    2.392    3.507   A
 
TOTAL Shielding Tensor

              29.8616   -166.9904    195.0665
            -170.6601     47.0498    -87.3883
             169.8296   -119.0563    -86.0453

O        1 Eigenvalue  sigma_xx    -221.1284 (ppm)
O        1 Eigenvector sigma_xx      -0.6272     -0.0974      0.7727
O        1 Eigenvalue  sigma_yy     -98.9770 (ppm)
O        1 Eigenvector sigma_yy      -0.4184     -0.7946     -0.4399
O        1 Eigenvalue  sigma_zz     310.9713 (ppm)
O        1 Eigenvector sigma_zz       0.6569     -0.5992      0.4577
 
O        1 Isotropic:       -3.0447 (ppm)
O        1 Anisotropy:     471.0240 (ppm)
O        1 Asymmetry:        0.3890
 
============
Atom: O        2
============
O        2 Coordinates      0.637    0.765    1.698   A
 
TOTAL Shielding Tensor

              94.8949   -187.6245     77.5189
            -158.0345     53.2186   -144.2333
             113.1981    -89.6275      4.9755

O        2 Eigenvalue  sigma_xx    -110.8783 (ppm)
O        2 Eigenvector sigma_xx       0.4718      0.7842      0.4031
O        2 Eigenvalue  sigma_yy     -55.1001 (ppm)
O        2 Eigenvector sigma_yy      -0.5859     -0.0628      0.8079
O        2 Eigenvalue  sigma_zz     319.0674 (ppm)
O        2 Eigenvector sigma_zz      -0.6588      0.6174     -0.4299
 
O        2 Isotropic:       51.0297 (ppm)
O        2 Anisotropy:     402.0566 (ppm)
O        2 Asymmetry:        0.2081
 
============
Atom: O        3
============
O        3 Coordinates     -0.957   -2.392   -3.507   A
 
TOTAL Shielding Tensor

              29.8616   -166.9904    195.0665
            -170.6601     47.0498    -87.3883
             169.8296   -119.0563    -86.0453

O        3 Eigenvalue  sigma_xx    -221.1284 (ppm)
O        3 Eigenvector sigma_xx      -0.6272     -0.0974      0.7727
O        3 Eigenvalue  sigma_yy     -98.9770 (ppm)
O        3 Eigenvector sigma_yy      -0.4184     -0.7946     -0.4399
O        3 Eigenvalue  sigma_zz     310.9713 (ppm)
O        3 Eigenvector sigma_zz       0.6569     -0.5992      0.4577
 
O        3 Isotropic:       -3.0447 (ppm)
O        3 Anisotropy:     471.0240 (ppm)
O        3 Asymmetry:        0.3890
 
============
Atom: O        4
============
O        4 Coordinates     -0.637   -0.765   -1.698   A
 
TOTAL Shielding Tensor

              94.8949   -187.6245     77.5189
            -158.0345     53.2186   -144.2333
             113.1981    -89.6275      4.9755

O        4 Eigenvalue  sigma_xx    -110.8783 (ppm)
O        4 Eigenvector sigma_xx       0.4718      0.7842      0.4031
O        4 Eigenvalue  sigma_yy     -55.1001 (ppm)
O        4 Eigenvector sigma_yy      -0.5859     -0.0628      0.8079
O        4 Eigenvalue  sigma_zz     319.0674 (ppm)
O        4 Eigenvector sigma_zz      -0.6588      0.6174     -0.4299
 
O        4 Isotropic:       51.0297 (ppm)
O        4 Anisotropy:     402.0566 (ppm)
O        4 Asymmetry:        0.2081
 
============
Atom: F        1
============
F        1 Coordinates      1.974    7.813    7.744   A
 
TOTAL Shielding Tensor

             221.9562     29.8836    -20.7931
              19.7585    249.4983    -77.5556
             -17.3643    -52.7788    168.0655

F        1 Eigenvalue  sigma_xx     131.6831 (ppm)
F        1 Eigenvector sigma_xx       0.0553      0.4743      0.8786
F        1 Eigenvalue  sigma_yy     209.6237 (ppm)
F        1 Eigenvector sigma_yy      -0.9247      0.3563     -0.1342
F        1 Eigenvalue  sigma_zz     298.2132 (ppm)
F        1 Eigenvector sigma_zz      -0.3767     -0.8050      0.4583
 
F        1 Isotropic:      213.1733 (ppm)
F        1 Anisotropy:     127.5598 (ppm)
F        1 Asymmetry:        0.9165
 
============
Atom: F        2
============
F        2 Coordinates      2.469    6.400    9.340   A
 
TOTAL Shielding Tensor

             232.6376      0.3865     56.9713
               0.2620     97.5181    -28.8009
              57.2444    -28.8887    221.6843

F        2 Eigenvalue  sigma_xx      89.8176 (ppm)
F        2 Eigenvector sigma_xx      -0.1043      0.9612      0.2554
F        2 Eigenvalue  sigma_yy     175.5077 (ppm)
F        2 Eigenvector sigma_yy      -0.6827     -0.2560      0.6844
F        2 Eigenvalue  sigma_zz     286.5147 (ppm)
F        2 Eigenvector sigma_zz       0.7232     -0.1030      0.6829
 
F        2 Isotropic:      183.9467 (ppm)
F        2 Anisotropy:     153.8520 (ppm)
F        2 Asymmetry:        0.8354
 
============
Atom: F        3
============
F        3 Coordinates      0.490    7.312    9.274   A
 
TOTAL Shielding Tensor

             211.6508    -55.3401    -47.5067
             -81.3556    184.5936     15.5010
             -57.1143     20.5860    228.8828

F        3 Eigenvalue  sigma_xx     124.1349 (ppm)
F        3 Eigenvector sigma_xx       0.6783      0.7018      0.2178
F        3 Eigenvalue  sigma_yy     196.5570 (ppm)
F        3 Eigenvector sigma_yy      -0.3019      0.5365     -0.7881
F        3 Eigenvalue  sigma_zz     304.4352 (ppm)
F        3 Eigenvector sigma_zz      -0.6699      0.4687      0.5758
 
F        3 Isotropic:      208.3757 (ppm)
F        3 Anisotropy:     144.0892 (ppm)
F        3 Asymmetry:        0.7539
 
============
Atom: F        4
============
F        4 Coordinates     -1.974   -7.813   -7.744   A
 
TOTAL Shielding Tensor

             221.9562     29.8836    -20.7931
              19.7585    249.4983    -77.5556
             -17.3643    -52.7788    168.0655

F        4 Eigenvalue  sigma_xx     131.6831 (ppm)
F        4 Eigenvector sigma_xx       0.0553      0.4743      0.8786
F        4 Eigenvalue  sigma_yy     209.6237 (ppm)
F        4 Eigenvector sigma_yy      -0.9247      0.3563     -0.1342
F        4 Eigenvalue  sigma_zz     298.2132 (ppm)
F        4 Eigenvector sigma_zz      -0.3767     -0.8050      0.4583
 
F        4 Isotropic:      213.1733 (ppm)
F        4 Anisotropy:     127.5598 (ppm)
F        4 Asymmetry:        0.9165
 
============
Atom: F        5
============
F        5 Coordinates     -2.469   -6.400   -9.340   A
 
TOTAL Shielding Tensor

             232.6376      0.3865     56.9713
               0.2620     97.5181    -28.8009
              57.2444    -28.8887    221.6843

F        5 Eigenvalue  sigma_xx      89.8176 (ppm)
F        5 Eigenvector sigma_xx      -0.1043      0.9612      0.2554
F        5 Eigenvalue  sigma_yy     175.5077 (ppm)
F        5 Eigenvector sigma_yy      -0.6827     -0.2560      0.6844
F        5 Eigenvalue  sigma_zz     286.5147 (ppm)
F        5 Eigenvector sigma_zz       0.7232     -0.1030      0.6829
 
F        5 Isotropic:      183.9467 (ppm)
F        5 Anisotropy:     153.8520 (ppm)
F        5 Asymmetry:        0.8354
 
============
Atom: F        6
============
F        6 Coordinates     -0.490   -7.312   -9.274   A
 
TOTAL Shielding Tensor

             211.6508    -55.3401    -47.5067
             -81.3556    184.5936     15.5010
             -57.1143     20.5860    228.8828

F        6 Eigenvalue  sigma_xx     124.1349 (ppm)
F        6 Eigenvector sigma_xx       0.6783      0.7018      0.2178
F        6 Eigenvalue  sigma_yy     196.5570 (ppm)
F        6 Eigenvector sigma_yy      -0.3019      0.5365     -0.7881
F        6 Eigenvalue  sigma_zz     304.4352 (ppm)
F        6 Eigenvector sigma_zz      -0.6699      0.4687      0.5758
 
F        6 Isotropic:      208.3757 (ppm)
F        6 Anisotropy:     144.0892 (ppm)
F        6 Asymmetry:        0.7539
 
==========================================================================
  Using the following values of the electric quadrupole moment            
  H      Isotope   2             Q =    0.0029 Barn
  C      Isotope  11             Q =    0.0333 Barn
  N      Isotope  14             Q =    0.0204 Barn
  O      Isotope  17             Q =   -0.0256 Barn
  F      No EFG isotope defined. Q =    1.0000 Barn
==========================================================================
 
============
Atom: H        1
============
H        1 Coordinates     -1.114    1.850    5.895   A
 
TOTAL tensor

               0.0656      0.1707     -0.1518
               0.1707     -0.0273     -0.0759
              -0.1518     -0.0759     -0.0383

H        1 Eigenvalue  V_xx      -0.1088      
H        1 Eigenvector V_xx      -0.0306     -0.6465     -0.7623
H        1 Eigenvalue  V_yy      -0.1744      
H        1 Eigenvector V_yy      -0.6890      0.5662     -0.4525
H        1 Eigenvalue  V_zz       0.2832      
H        1 Eigenvector V_zz       0.7241      0.5113     -0.4627
 
H        1 Cq:        0.1903 (MHz)
H        1 Eta:       0.2317
============
Atom: H        2
============
H        2 Coordinates     -0.637   -1.888    2.159   A
 
TOTAL tensor

              -0.0859     -0.1195      0.0564
              -0.1195      0.1636     -0.1292
               0.0564     -0.1292     -0.0777

H        2 Eigenvalue  V_xx      -0.1305      
H        2 Eigenvector V_xx       0.6071      0.5132      0.6067
H        2 Eigenvalue  V_yy      -0.1384      
H        2 Eigenvector V_yy       0.7139     -0.0170     -0.7000
H        2 Eigenvalue  V_zz       0.2689      
H        2 Eigenvector V_zz       0.3489     -0.8581      0.3767
 
H        2 Cq:        0.1807 (MHz)
H        2 Eta:       0.0294
============
Atom: H        3
============
H        3 Coordinates     -0.837   -0.940    0.666   A
 
TOTAL tensor

              -0.1234      0.0053     -0.0667
               0.0053     -0.1330      0.0009
              -0.0667      0.0009      0.2564

H        3 Eigenvalue  V_xx      -0.1285      
H        3 Eigenvector V_xx       0.6374      0.7628      0.1088
H        3 Eigenvalue  V_yy      -0.1393      
H        3 Eigenvector V_yy       0.7519     -0.6467      0.1281
H        3 Eigenvalue  V_zz       0.2678      
H        3 Eigenvector V_zz      -0.1681     -0.0001      0.9858
 
H        3 Cq:        0.1800 (MHz)
H        3 Eta:       0.0406
============
Atom: H        4
============
H        4 Coordinates     -2.097   -0.911    1.942   A
 
TOTAL tensor

               0.2596     -0.0084     -0.0727
              -0.0084     -0.1361      0.0080
              -0.0727      0.0080     -0.1235

H        4 Eigenvalue  V_xx      -0.1302      
H        4 Eigenvector V_xx       0.1421      0.7202      0.6791
H        4 Eigenvalue  V_yy      -0.1430      
H        4 Eigenvector V_yy       0.1141     -0.6934      0.7115
H        4 Eigenvalue  V_zz       0.2732      
H        4 Eigenvector V_zz      -0.9833      0.0236      0.1807
 
H        4 Cq:        0.1836 (MHz)
H        4 Eta:       0.0466
============
Atom: H        5
============
H        5 Coordinates      1.551    4.174    4.620   A
 
TOTAL tensor

              -0.0706     -0.0172     -0.1619
              -0.0172     -0.1332      0.0555
              -0.1619      0.0555      0.2038

H        5 Eigenvalue  V_xx      -0.1354      
H        5 Eigenvector V_xx       0.5902      0.7929      0.1518
H        5 Eigenvalue  V_yy      -0.1513      
H        5 Eigenvector V_yy      -0.6929      0.5940     -0.4087
H        5 Eigenvalue  V_zz       0.2867      
H        5 Eigenvector V_zz      -0.4142      0.1360      0.9000
 
H        5 Cq:        0.1927 (MHz)
H        5 Eta:       0.0558
============
Atom: H        6
============
H        6 Coordinates      2.303    6.092    5.983   A
 
TOTAL tensor

               0.0630      0.1815     -0.1072
               0.1815      0.0159     -0.0836
              -0.1072     -0.0836     -0.0788

H        6 Eigenvalue  V_xx      -0.1275      
H        6 Eigenvector V_xx      -0.0313      0.5325      0.8459
H        6 Eigenvalue  V_yy      -0.1470      
H        6 Eigenvector V_yy       0.7078     -0.5858      0.3949
H        6 Eigenvalue  V_zz       0.2745      
H        6 Eigenvector V_zz       0.7057      0.6110     -0.3586
 
H        6 Cq:        0.1845 (MHz)
H        6 Eta:       0.0712
============
Atom: H        7
============
H        7 Coordinates     -1.219    3.064    7.732   A
 
TOTAL tensor

               0.0719      0.1821     -0.1081
               0.1821      0.0088     -0.0796
              -0.1081     -0.0796     -0.0806

H        7 Eigenvalue  V_xx      -0.1272      
H        7 Eigenvector V_xx      -0.0278      0.5325      0.8460
H        7 Eigenvalue  V_yy      -0.1483      
H        7 Eigenvector V_yy       0.6926     -0.6000      0.4004
H        7 Eigenvalue  V_zz       0.2755      
H        7 Eigenvector V_zz       0.7208      0.5971     -0.3521
 
H        7 Cq:        0.1852 (MHz)
H        7 Eta:       0.0768
============
Atom: H        8
============
H        8 Coordinates     -0.470    4.976    9.094   A
 
TOTAL tensor

              -0.0680     -0.0204     -0.1592
              -0.0204     -0.1278      0.0649
              -0.1592      0.0649      0.1958

H        8 Eigenvalue  V_xx      -0.1316      
H        8 Eigenvector V_xx       0.6224      0.7681      0.1504
H        8 Eigenvalue  V_yy      -0.1502      
H        8 Eigenvector V_yy      -0.6626      0.6194     -0.4211
H        8 Eigenvalue  V_zz       0.2818      
H        8 Eigenvector V_zz      -0.4166      0.1625      0.8944
 
H        8 Cq:        0.1894 (MHz)
H        8 Eta:       0.0659
============
Atom: H        9
============
H        9 Coordinates      3.798    8.535    6.038   A
 
TOTAL tensor

              -0.0339      0.0893      0.0322
               0.0893      0.0536      0.0870
               0.0322      0.0870     -0.0197

H        9 Eigenvalue  V_xx      -0.0580      
H        9 Eigenvector V_xx      -0.6157     -0.1153      0.7795
H        9 Eigenvalue  V_yy      -0.0985      
H        9 Eigenvector V_yy      -0.6541      0.6264     -0.4240
H        9 Eigenvalue  V_zz       0.1566      
H        9 Eigenvector V_zz      -0.4394     -0.7710     -0.4611
 
H        9 Cq:        0.1052 (MHz)
H        9 Eta:       0.2588
============
Atom: H       10
============
H       10 Coordinates      1.114   -1.850   -5.895   A
 
TOTAL tensor

               0.0656      0.1707     -0.1518
               0.1707     -0.0273     -0.0759
              -0.1518     -0.0759     -0.0383

H       10 Eigenvalue  V_xx      -0.1088      
H       10 Eigenvector V_xx      -0.0306     -0.6465     -0.7623
H       10 Eigenvalue  V_yy      -0.1744      
H       10 Eigenvector V_yy      -0.6890      0.5662     -0.4525
H       10 Eigenvalue  V_zz       0.2832      
H       10 Eigenvector V_zz       0.7241      0.5113     -0.4627
 
H       10 Cq:        0.1903 (MHz)
H       10 Eta:       0.2317
============
Atom: H       11
============
H       11 Coordinates      0.637    1.888   -2.159   A
 
TOTAL tensor

              -0.0859     -0.1195      0.0564
              -0.1195      0.1636     -0.1292
               0.0564     -0.1292     -0.0777

H       11 Eigenvalue  V_xx      -0.1305      
H       11 Eigenvector V_xx       0.6071      0.5132      0.6067
H       11 Eigenvalue  V_yy      -0.1384      
H       11 Eigenvector V_yy       0.7139     -0.0170     -0.7000
H       11 Eigenvalue  V_zz       0.2689      
H       11 Eigenvector V_zz       0.3489     -0.8581      0.3767
 
H       11 Cq:        0.1807 (MHz)
H       11 Eta:       0.0294
============
Atom: H       12
============
H       12 Coordinates      0.837    0.940   -0.666   A
 
TOTAL tensor

              -0.1234      0.0053     -0.0667
               0.0053     -0.1330      0.0009
              -0.0667      0.0009      0.2564

H       12 Eigenvalue  V_xx      -0.1285      
H       12 Eigenvector V_xx       0.6374      0.7628      0.1088
H       12 Eigenvalue  V_yy      -0.1393      
H       12 Eigenvector V_yy       0.7519     -0.6467      0.1281
H       12 Eigenvalue  V_zz       0.2678      
H       12 Eigenvector V_zz      -0.1681     -0.0001      0.9858
 
H       12 Cq:        0.1800 (MHz)
H       12 Eta:       0.0406
============
Atom: H       13
============
H       13 Coordinates      2.097    0.911   -1.942   A
 
TOTAL tensor

               0.2596     -0.0084     -0.0727
              -0.0084     -0.1361      0.0080
              -0.0727      0.0080     -0.1235

H       13 Eigenvalue  V_xx      -0.1302      
H       13 Eigenvector V_xx       0.1421      0.7202      0.6791
H       13 Eigenvalue  V_yy      -0.1430      
H       13 Eigenvector V_yy       0.1141     -0.6934      0.7115
H       13 Eigenvalue  V_zz       0.2732      
H       13 Eigenvector V_zz      -0.9833      0.0236      0.1807
 
H       13 Cq:        0.1836 (MHz)
H       13 Eta:       0.0466
============
Atom: H       14
============
H       14 Coordinates     -1.551   -4.174   -4.620   A
 
TOTAL tensor

              -0.0706     -0.0172     -0.1619
              -0.0172     -0.1332      0.0555
              -0.1619      0.0555      0.2038

H       14 Eigenvalue  V_xx      -0.1354      
H       14 Eigenvector V_xx       0.5902      0.7929      0.1518
H       14 Eigenvalue  V_yy      -0.1513      
H       14 Eigenvector V_yy      -0.6929      0.5940     -0.4087
H       14 Eigenvalue  V_zz       0.2867      
H       14 Eigenvector V_zz      -0.4142      0.1360      0.9000
 
H       14 Cq:        0.1927 (MHz)
H       14 Eta:       0.0558
============
Atom: H       15
============
H       15 Coordinates     -2.303   -6.092   -5.983   A
 
TOTAL tensor

               0.0630      0.1815     -0.1072
               0.1815      0.0159     -0.0836
              -0.1072     -0.0836     -0.0788

H       15 Eigenvalue  V_xx      -0.1275      
H       15 Eigenvector V_xx      -0.0313      0.5325      0.8459
H       15 Eigenvalue  V_yy      -0.1470      
H       15 Eigenvector V_yy       0.7078     -0.5858      0.3949
H       15 Eigenvalue  V_zz       0.2745      
H       15 Eigenvector V_zz       0.7057      0.6110     -0.3586
 
H       15 Cq:        0.1845 (MHz)
H       15 Eta:       0.0712
============
Atom: H       16
============
H       16 Coordinates      1.219   -3.064   -7.732   A
 
TOTAL tensor

               0.0719      0.1821     -0.1081
               0.1821      0.0088     -0.0796
              -0.1081     -0.0796     -0.0806

H       16 Eigenvalue  V_xx      -0.1272      
H       16 Eigenvector V_xx      -0.0278      0.5325      0.8460
H       16 Eigenvalue  V_yy      -0.1483      
H       16 Eigenvector V_yy       0.6926     -0.6000      0.4004
H       16 Eigenvalue  V_zz       0.2755      
H       16 Eigenvector V_zz       0.7208      0.5971     -0.3521
 
H       16 Cq:        0.1852 (MHz)
H       16 Eta:       0.0768
============
Atom: H       17
============
H       17 Coordinates      0.470   -4.976   -9.094   A
 
TOTAL tensor

              -0.0680     -0.0204     -0.1592
              -0.0204     -0.1278      0.0649
              -0.1592      0.0649      0.1958

H       17 Eigenvalue  V_xx      -0.1316      
H       17 Eigenvector V_xx       0.6224      0.7681      0.1504
H       17 Eigenvalue  V_yy      -0.1502      
H       17 Eigenvector V_yy      -0.6626      0.6194     -0.4211
H       17 Eigenvalue  V_zz       0.2818      
H       17 Eigenvector V_zz      -0.4166      0.1625      0.8944
 
H       17 Cq:        0.1894 (MHz)
H       17 Eta:       0.0659
============
Atom: H       18
============
H       18 Coordinates     -3.798   -8.535   -6.038   A
 
TOTAL tensor

              -0.0339      0.0893      0.0322
               0.0893      0.0536      0.0870
               0.0322      0.0870     -0.0197

H       18 Eigenvalue  V_xx      -0.0580      
H       18 Eigenvector V_xx      -0.6157     -0.1153      0.7795
H       18 Eigenvalue  V_yy      -0.0985      
H       18 Eigenvector V_yy      -0.6541      0.6264     -0.4240
H       18 Eigenvalue  V_zz       0.1566      
H       18 Eigenvector V_zz      -0.4394     -0.7710     -0.4611
 
H       18 Cq:        0.1052 (MHz)
H       18 Eta:       0.2588
============
Atom: C        1
============
C        1 Coordinates      0.127    3.474    6.089   A
 
TOTAL tensor

              -0.0159     -0.1239      0.2599
              -0.1239      0.1264      0.0562
               0.2599      0.0562     -0.1105

C        1 Eigenvalue  V_xx       0.1180      
C        1 Eigenvector V_xx       0.2945      0.7948      0.5305
C        1 Eigenvalue  V_yy       0.2407      
C        1 Eigenvector V_yy      -0.7092      0.5539     -0.4362
C        1 Eigenvalue  V_zz      -0.3587      
C        1 Eigenvector V_zz      -0.6406     -0.2478      0.7268
 
C        1 Cq:       -2.8037 (MHz)
C        1 Eta:       0.3423
============
Atom: C        2
============
C        2 Coordinates     -0.671    0.693    3.652   A
 
TOTAL tensor

               0.0252      0.1128     -0.0724
               0.1128      0.0018     -0.0261
              -0.0724     -0.0261     -0.0270

C        2 Eigenvalue  V_xx      -0.0423      
C        2 Eigenvector V_xx      -0.0215      0.5489      0.8356
C        2 Eigenvalue  V_yy      -0.1129      
C        2 Eigenvector V_yy       0.6962     -0.5917      0.4066
C        2 Eigenvalue  V_zz       0.1553      
C        2 Eigenvector V_zz       0.7176      0.5905     -0.3694
 
C        2 Cq:        1.2140 (MHz)
C        2 Eta:       0.4546
============
Atom: C        3
============
C        3 Coordinates      0.025    1.869    4.186   A
 
TOTAL tensor

               0.0422     -0.2309      0.1177
              -0.2309     -0.0306     -0.1244
               0.1177     -0.1244     -0.0116

C        3 Eigenvalue  V_xx      -0.0956      
C        3 Eigenvector V_xx      -0.4204      0.2000      0.8850
C        3 Eigenvalue  V_yy      -0.2300      
C        3 Eigenvector V_yy      -0.6132     -0.7815     -0.1147
C        3 Eigenvalue  V_zz       0.3256      
C        3 Eigenvector V_zz       0.6687     -0.5909      0.4513
 
C        3 Cq:        2.5455 (MHz)
C        3 Eta:       0.4127
============
Atom: C        4
============
C        4 Coordinates     -0.329    0.208    2.383   A
 
TOTAL tensor

               0.1698     -0.2462      0.0825
              -0.2462     -0.0139     -0.3203
               0.0825     -0.3203     -0.1559

C        4 Eigenvalue  V_xx      -0.0281      
C        4 Eigenvector V_xx       0.7330      0.4065     -0.5454
C        4 Eigenvalue  V_yy      -0.4288      
C        4 Eigenvector V_yy       0.1729      0.6642      0.7273
C        4 Eigenvalue  V_zz       0.4569      
C        4 Eigenvector V_zz       0.6579     -0.6274      0.4166
 
C        4 Cq:        3.5714 (MHz)
C        4 Eta:       0.8770
============
Atom: C        5
============
C        5 Coordinates      1.469    6.786    8.483   A
 
TOTAL tensor

               0.1545     -0.1657     -0.1389
              -0.1657     -0.1617     -0.2966
              -0.1389     -0.2966      0.0071

C        5 Eigenvalue  V_xx       0.2203      
C        5 Eigenvector V_xx      -0.6807      0.6102     -0.4054
C        5 Eigenvalue  V_yy       0.2411      
C        5 Eigenvector V_yy       0.6535      0.2558     -0.7124
C        5 Eigenvalue  V_zz      -0.4614      
C        5 Eigenvector V_zz       0.3310      0.7499      0.5729
 
C        5 Cq:       -3.6070 (MHz)
C        5 Eta:       0.0451
============
Atom: C        6
============
C        6 Coordinates     -1.018   -0.941    1.745   A
 
TOTAL tensor

              -0.0017      0.0432      0.0624
               0.0432      0.0594      0.0572
               0.0624      0.0572     -0.0577

C        6 Eigenvalue  V_xx      -0.0161      
C        6 Eigenvector V_xx       0.7407     -0.6202      0.2583
C        6 Eigenvalue  V_yy      -0.1027      
C        6 Eigenvector V_yy       0.4579      0.1848     -0.8696
C        6 Eigenvalue  V_zz       0.1188      
C        6 Eigenvector V_zz       0.4916      0.7624      0.4209
 
C        6 Cq:        0.9289 (MHz)
C        6 Eta:       0.7293
============
Atom: C        7
============
C        7 Coordinates     -1.670   -0.003    4.349   A
 
TOTAL tensor

              -0.1156     -0.2731      0.2596
              -0.2731      0.0475      0.1920
               0.2596      0.1920      0.0681

C        7 Eigenvalue  V_xx       0.2500      
C        7 Eigenvector V_xx       0.1734     -0.7906     -0.5873
C        7 Eigenvalue  V_yy       0.2520      
C        7 Eigenvector V_yy      -0.6946      0.3245     -0.6420
C        7 Eigenvalue  V_zz      -0.5020      
C        7 Eigenvector V_zz      -0.6982     -0.5193      0.4929
 
C        7 Cq:       -3.9241 (MHz)
C        7 Eta:       0.0039
============
Atom: C        8
============
C        8 Coordinates      0.978    5.656    7.633   A
 
TOTAL tensor

               0.0065     -0.0956      0.1637
              -0.0956      0.0638      0.0140
               0.1637      0.0140     -0.0703

C        8 Eigenvalue  V_xx       0.0392      
C        8 Eigenvector V_xx      -0.2830     -0.8024     -0.5254
C        8 Eigenvalue  V_yy       0.1792      
C        8 Eigenvector V_yy      -0.7168      0.5409     -0.4400
C        8 Eigenvalue  V_zz      -0.2184      
C        8 Eigenvector V_zz       0.6373      0.2521     -0.7282
 
C        8 Cq:       -1.7070 (MHz)
C        8 Eta:       0.6409
============
Atom: C        9
============
C        9 Coordinates      1.117    4.345    5.599   A
 
TOTAL tensor

               0.1006     -0.1675      0.1363
              -0.1675      0.0120     -0.1451
               0.1363     -0.1451     -0.1127

C        9 Eigenvalue  V_xx      -0.1084      
C        9 Eigenvector V_xx       0.7008      0.6657     -0.2564
C        9 Eigenvalue  V_yy      -0.2111      
C        9 Eigenvector V_yy      -0.1284      0.4712      0.8726
C        9 Eigenvalue  V_zz       0.3195      
C        9 Eigenvector V_zz       0.7018     -0.5786      0.4157
 
C        9 Cq:        2.4976 (MHz)
C        9 Eta:       0.3213
============
Atom: C       10
============
C       10 Coordinates      1.535    5.424    6.373   A
 
TOTAL tensor

               0.0946     -0.2409      0.1550
              -0.2409     -0.0166     -0.1369
               0.1550     -0.1369     -0.0780

C       10 Eigenvalue  V_xx      -0.1688      
C       10 Eigenvector V_xx      -0.4630      0.0626      0.8842
C       10 Eigenvalue  V_yy      -0.2107      
C       10 Eigenvector V_yy      -0.5326     -0.8170     -0.2210
C       10 Eigenvalue  V_zz       0.3795      
C       10 Eigenvector V_zz       0.7085     -0.5732      0.4116
 
C       10 Cq:        2.9667 (MHz)
C       10 Eta:       0.1103
============
Atom: C       11
============
C       11 Coordinates     -0.434    3.720    7.359   A
 
TOTAL tensor

               0.0676     -0.2044      0.1163
              -0.2044     -0.0247     -0.1220
               0.1163     -0.1220     -0.0430

C       11 Eigenvalue  V_xx      -0.1161      
C       11 Eigenvector V_xx      -0.4963      0.0468      0.8669
C       11 Eigenvalue  V_yy      -0.1941      
C       11 Eigenvector V_yy      -0.5223     -0.8138     -0.2551
C       11 Eigenvalue  V_zz       0.3103      
C       11 Eigenvector V_zz       0.6935     -0.5793      0.4284
 
C       11 Cq:        2.4254 (MHz)
C       11 Eta:       0.2514
============
Atom: C       12
============
C       12 Coordinates     -0.012    4.797    8.123   A
 
TOTAL tensor

               0.0907     -0.2198      0.1521
              -0.2198     -0.0057     -0.1526
               0.1521     -0.1526     -0.0850

C       12 Eigenvalue  V_xx      -0.1630      
C       12 Eigenvector V_xx       0.6959      0.3830     -0.6075
C       12 Eigenvalue  V_yy      -0.2058      
C       12 Eigenvector V_yy       0.1891      0.7184      0.6694
C       12 Eigenvalue  V_zz       0.3688      
C       12 Eigenvector V_zz      -0.6928      0.5807     -0.4275
 
C       12 Cq:        2.8834 (MHz)
C       12 Eta:       0.1160
============
Atom: C       13
============
C       13 Coordinates     -0.127   -3.474   -6.089   A
 
TOTAL tensor

              -0.0159     -0.1239      0.2599
              -0.1239      0.1264      0.0562
               0.2599      0.0562     -0.1105

C       13 Eigenvalue  V_xx       0.1180      
C       13 Eigenvector V_xx       0.2945      0.7948      0.5305
C       13 Eigenvalue  V_yy       0.2407      
C       13 Eigenvector V_yy      -0.7092      0.5539     -0.4362
C       13 Eigenvalue  V_zz      -0.3587      
C       13 Eigenvector V_zz      -0.6406     -0.2478      0.7268
 
C       13 Cq:       -2.8037 (MHz)
C       13 Eta:       0.3423
============
Atom: C       14
============
C       14 Coordinates      0.671   -0.693   -3.652   A
 
TOTAL tensor

               0.0252      0.1128     -0.0724
               0.1128      0.0018     -0.0261
              -0.0724     -0.0261     -0.0270

C       14 Eigenvalue  V_xx      -0.0423      
C       14 Eigenvector V_xx      -0.0215      0.5489      0.8356
C       14 Eigenvalue  V_yy      -0.1129      
C       14 Eigenvector V_yy       0.6962     -0.5917      0.4066
C       14 Eigenvalue  V_zz       0.1553      
C       14 Eigenvector V_zz       0.7176      0.5905     -0.3694
 
C       14 Cq:        1.2140 (MHz)
C       14 Eta:       0.4546
============
Atom: C       15
============
C       15 Coordinates     -0.025   -1.869   -4.186   A
 
TOTAL tensor

               0.0422     -0.2309      0.1177
              -0.2309     -0.0306     -0.1244
               0.1177     -0.1244     -0.0116

C       15 Eigenvalue  V_xx      -0.0956      
C       15 Eigenvector V_xx      -0.4204      0.2000      0.8850
C       15 Eigenvalue  V_yy      -0.2300      
C       15 Eigenvector V_yy      -0.6132     -0.7815     -0.1147
C       15 Eigenvalue  V_zz       0.3256      
C       15 Eigenvector V_zz       0.6687     -0.5909      0.4513
 
C       15 Cq:        2.5455 (MHz)
C       15 Eta:       0.4127
============
Atom: C       16
============
C       16 Coordinates      0.329   -0.208   -2.383   A
 
TOTAL tensor

               0.1698     -0.2462      0.0825
              -0.2462     -0.0139     -0.3203
               0.0825     -0.3203     -0.1559

C       16 Eigenvalue  V_xx      -0.0281      
C       16 Eigenvector V_xx       0.7330      0.4065     -0.5454
C       16 Eigenvalue  V_yy      -0.4288      
C       16 Eigenvector V_yy       0.1729      0.6642      0.7273
C       16 Eigenvalue  V_zz       0.4569      
C       16 Eigenvector V_zz       0.6579     -0.6274      0.4166
 
C       16 Cq:        3.5714 (MHz)
C       16 Eta:       0.8770
============
Atom: C       17
============
C       17 Coordinates     -1.469   -6.786   -8.483   A
 
TOTAL tensor

               0.1545     -0.1657     -0.1389
              -0.1657     -0.1617     -0.2966
              -0.1389     -0.2966      0.0071

C       17 Eigenvalue  V_xx       0.2203      
C       17 Eigenvector V_xx      -0.6807      0.6102     -0.4054
C       17 Eigenvalue  V_yy       0.2411      
C       17 Eigenvector V_yy       0.6535      0.2558     -0.7124
C       17 Eigenvalue  V_zz      -0.4614      
C       17 Eigenvector V_zz       0.3310      0.7499      0.5729
 
C       17 Cq:       -3.6070 (MHz)
C       17 Eta:       0.0451
============
Atom: C       18
============
C       18 Coordinates      1.018    0.941   -1.745   A
 
TOTAL tensor

              -0.0017      0.0432      0.0624
               0.0432      0.0594      0.0572
               0.0624      0.0572     -0.0577

C       18 Eigenvalue  V_xx      -0.0161      
C       18 Eigenvector V_xx       0.7407     -0.6202      0.2583
C       18 Eigenvalue  V_yy      -0.1027      
C       18 Eigenvector V_yy       0.4579      0.1848     -0.8696
C       18 Eigenvalue  V_zz       0.1188      
C       18 Eigenvector V_zz       0.4916      0.7624      0.4209
 
C       18 Cq:        0.9289 (MHz)
C       18 Eta:       0.7293
============
Atom: C       19
============
C       19 Coordinates      1.670    0.003   -4.349   A
 
TOTAL tensor

              -0.1156     -0.2731      0.2596
              -0.2731      0.0475      0.1920
               0.2596      0.1920      0.0681

C       19 Eigenvalue  V_xx       0.2500      
C       19 Eigenvector V_xx       0.1734     -0.7906     -0.5873
C       19 Eigenvalue  V_yy       0.2520      
C       19 Eigenvector V_yy      -0.6946      0.3245     -0.6420
C       19 Eigenvalue  V_zz      -0.5020      
C       19 Eigenvector V_zz      -0.6982     -0.5193      0.4929
 
C       19 Cq:       -3.9241 (MHz)
C       19 Eta:       0.0039
============
Atom: C       20
============
C       20 Coordinates     -0.978   -5.656   -7.633   A
 
TOTAL tensor

               0.0065     -0.0956      0.1637
              -0.0956      0.0638      0.0140
               0.1637      0.0140     -0.0703

C       20 Eigenvalue  V_xx       0.0392      
C       20 Eigenvector V_xx      -0.2830     -0.8024     -0.5254
C       20 Eigenvalue  V_yy       0.1792      
C       20 Eigenvector V_yy      -0.7168      0.5409     -0.4400
C       20 Eigenvalue  V_zz      -0.2184      
C       20 Eigenvector V_zz       0.6373      0.2521     -0.7282
 
C       20 Cq:       -1.7070 (MHz)
C       20 Eta:       0.6409
============
Atom: C       21
============
C       21 Coordinates     -1.117   -4.345   -5.599   A
 
TOTAL tensor

               0.1006     -0.1675      0.1363
              -0.1675      0.0120     -0.1451
               0.1363     -0.1451     -0.1127

C       21 Eigenvalue  V_xx      -0.1084      
C       21 Eigenvector V_xx       0.7008      0.6657     -0.2564
C       21 Eigenvalue  V_yy      -0.2111      
C       21 Eigenvector V_yy      -0.1284      0.4712      0.8726
C       21 Eigenvalue  V_zz       0.3195      
C       21 Eigenvector V_zz       0.7018     -0.5786      0.4157
 
C       21 Cq:        2.4976 (MHz)
C       21 Eta:       0.3213
============
Atom: C       22
============
C       22 Coordinates     -1.535   -5.424   -6.373   A
 
TOTAL tensor

               0.0946     -0.2409      0.1550
              -0.2409     -0.0166     -0.1369
               0.1550     -0.1369     -0.0780

C       22 Eigenvalue  V_xx      -0.1688      
C       22 Eigenvector V_xx      -0.4630      0.0626      0.8842
C       22 Eigenvalue  V_yy      -0.2107      
C       22 Eigenvector V_yy      -0.5326     -0.8170     -0.2210
C       22 Eigenvalue  V_zz       0.3795      
C       22 Eigenvector V_zz       0.7085     -0.5732      0.4116
 
C       22 Cq:        2.9667 (MHz)
C       22 Eta:       0.1103
============
Atom: C       23
============
C       23 Coordinates      0.434   -3.720   -7.359   A
 
TOTAL tensor

               0.0676     -0.2044      0.1163
              -0.2044     -0.0247     -0.1220
               0.1163     -0.1220     -0.0430

C       23 Eigenvalue  V_xx      -0.1161      
C       23 Eigenvector V_xx      -0.4963      0.0468      0.8669
C       23 Eigenvalue  V_yy      -0.1941      
C       23 Eigenvector V_yy      -0.5223     -0.8138     -0.2551
C       23 Eigenvalue  V_zz       0.3103      
C       23 Eigenvector V_zz       0.6935     -0.5793      0.4284
 
C       23 Cq:        2.4254 (MHz)
C       23 Eta:       0.2514
============
Atom: C       24
============
C       24 Coordinates      0.012   -4.797   -8.123   A
 
TOTAL tensor

               0.0907     -0.2198      0.1521
              -0.2198     -0.0057     -0.1526
               0.1521     -0.1526     -0.0850

C       24 Eigenvalue  V_xx      -0.1630      
C       24 Eigenvector V_xx       0.6959      0.3830     -0.6075
C       24 Eigenvalue  V_yy      -0.2058      
C       24 Eigenvector V_yy       0.1891      0.7184      0.6694
C       24 Eigenvalue  V_zz       0.3688      
C       24 Eigenvector V_zz      -0.6928      0.5807     -0.4275
 
C       24 Cq:        2.8834 (MHz)
C       24 Eta:       0.1160
============
Atom: N        1
============
N        1 Coordinates     -0.373    2.364    5.389   A
 
TOTAL tensor

              -0.2103      0.3279     -0.2235
               0.3279      0.0449      0.3638
              -0.2235      0.3638      0.1654

N        1 Eigenvalue  V_xx       0.1557      
N        1 Eigenvector V_xx       0.7249      0.4590     -0.5137
N        1 Eigenvalue  V_yy       0.4776      
N        1 Eigenvector V_yy      -0.0868     -0.6789     -0.7291
N        1 Eigenvalue  V_zz      -0.6333      
N        1 Eigenvector V_zz      -0.6833      0.5731     -0.4523
 
N        1 Cq:       -3.0414 (MHz)
N        1 Eta:       0.5082
============
Atom: N        2
============
N        2 Coordinates     -2.487   -0.625    4.907   A
 
TOTAL tensor

              -0.2739     -0.3063      0.3400
              -0.3063      0.0780      0.4111
               0.3400      0.4111      0.1959

N        2 Eigenvalue  V_xx       0.1738      
N        2 Eigenvector V_xx       0.7017     -0.6010      0.3827
N        2 Eigenvalue  V_yy       0.5577      
N        2 Eigenvector V_yy      -0.0957     -0.6118     -0.7852
N        2 Eigenvalue  V_zz      -0.7315      
N        2 Eigenvector V_zz       0.7060      0.5143     -0.4868
 
N        2 Cq:       -3.5132 (MHz)
N        2 Eta:       0.5247
============
Atom: N        3
============
N        3 Coordinates      0.373   -2.364   -5.389   A
 
TOTAL tensor

              -0.2103      0.3279     -0.2235
               0.3279      0.0449      0.3638
              -0.2235      0.3638      0.1654

N        3 Eigenvalue  V_xx       0.1557      
N        3 Eigenvector V_xx       0.7249      0.4590     -0.5137
N        3 Eigenvalue  V_yy       0.4776      
N        3 Eigenvector V_yy      -0.0868     -0.6789     -0.7291
N        3 Eigenvalue  V_zz      -0.6333      
N        3 Eigenvector V_zz      -0.6833      0.5731     -0.4523
 
N        3 Cq:       -3.0414 (MHz)
N        3 Eta:       0.5082
============
Atom: N        4
============
N        4 Coordinates      2.487    0.625   -4.907   A
 
TOTAL tensor

              -0.2739     -0.3063      0.3400
              -0.3063      0.0780      0.4111
               0.3400      0.4111      0.1959

N        4 Eigenvalue  V_xx       0.1738      
N        4 Eigenvector V_xx       0.7017     -0.6010      0.3827
N        4 Eigenvalue  V_yy       0.5577      
N        4 Eigenvector V_yy      -0.0957     -0.6118     -0.7852
N        4 Eigenvalue  V_zz      -0.7315      
N        4 Eigenvector V_zz       0.7060      0.5143     -0.4868
 
N        4 Cq:       -3.5132 (MHz)
N        4 Eta:       0.5247
============
Atom: O        1
============
O        1 Coordinates      0.957    2.392    3.507   A
 
TOTAL tensor

               0.5884      0.0623     -0.5578
               0.0623     -0.4748     -0.8288
              -0.5578     -0.8288     -0.1136

O        1 Eigenvalue  V_xx       0.1304      
O        1 Eigenvector V_xx       0.6586     -0.5833      0.4755
O        1 Eigenvalue  V_yy       1.0668      
O        1 Eigenvector V_yy      -0.7310     -0.3458      0.5883
O        1 Eigenvalue  V_zz      -1.1972      
O        1 Eigenvector V_zz      -0.1787     -0.7350     -0.6541
 
O        1 Cq:        7.1958 (MHz)
O        1 Eta:       0.7821
============
Atom: O        2
============
O        2 Coordinates      0.637    0.765    1.698   A
 
TOTAL tensor

               0.3948      0.7108     -0.3671
               0.7108      0.0639     -0.2963
              -0.3671     -0.2963     -0.4586

O        2 Eigenvalue  V_xx      -0.5003      
O        2 Eigenvector V_xx      -0.6300      0.7759     -0.0338
O        2 Eigenvalue  V_yy      -0.6014      
O        2 Eigenvector V_yy       0.2044      0.2076      0.9566
O        2 Eigenvalue  V_zz       1.1017      
O        2 Eigenvector V_zz      -0.7492     -0.5957      0.2894
 
O        2 Cq:       -6.6217 (MHz)
O        2 Eta:       0.0917
============
Atom: O        3
============
O        3 Coordinates     -0.957   -2.392   -3.507   A
 
TOTAL tensor

               0.5884      0.0623     -0.5578
               0.0623     -0.4748     -0.8288
              -0.5578     -0.8288     -0.1136

O        3 Eigenvalue  V_xx       0.1304      
O        3 Eigenvector V_xx       0.6586     -0.5833      0.4755
O        3 Eigenvalue  V_yy       1.0668      
O        3 Eigenvector V_yy      -0.7310     -0.3458      0.5883
O        3 Eigenvalue  V_zz      -1.1972      
O        3 Eigenvector V_zz      -0.1787     -0.7350     -0.6541
 
O        3 Cq:        7.1958 (MHz)
O        3 Eta:       0.7821
============
Atom: O        4
============
O        4 Coordinates     -0.637   -0.765   -1.698   A
 
TOTAL tensor

               0.3948      0.7108     -0.3671
               0.7108      0.0639     -0.2963
              -0.3671     -0.2963     -0.4586

O        4 Eigenvalue  V_xx      -0.5003      
O        4 Eigenvector V_xx      -0.6300      0.7759     -0.0338
O        4 Eigenvalue  V_yy      -0.6014      
O        4 Eigenvector V_yy       0.2044      0.2076      0.9566
O        4 Eigenvalue  V_zz       1.1017      
O        4 Eigenvector V_zz      -0.7492     -0.5957      0.2894
 
O        4 Cq:       -6.6217 (MHz)
O        4 Eta:       0.0917
============
Atom: F        1
============
F        1 Coordinates      1.974    7.813    7.744   A
 
TOTAL tensor

              -0.7797      1.1396     -0.8694
               1.1396      1.0492     -1.7365
              -0.8694     -1.7365     -0.2695

F        1 Eigenvalue  V_xx      -1.3219      
F        1 Eigenvector V_xx       0.8507     -0.5079     -0.1353
F        1 Eigenvalue  V_yy      -1.4955      
F        1 Eigenvector V_yy       0.3734      0.4029      0.8356
F        1 Eigenvalue  V_zz       2.8173      
F        1 Eigenvector V_zz       0.3699      0.7613     -0.5325
 
F        1 Cq:      661.9754 (MHz)
F        1 Eta:       0.0616
============
Atom: F        2
============
F        2 Coordinates      2.469    6.400    9.340   A
 
TOTAL tensor

               0.8740     -0.8283      1.9001
              -0.8283     -1.1892     -0.7536
               1.9001     -0.7536      0.3152

F        2 Eigenvalue  V_xx      -1.3216      
F        2 Eigenvector V_xx       0.6784      0.1468     -0.7199
F        2 Eigenvalue  V_yy      -1.5056      
F        2 Eigenvector V_yy       0.1007      0.9520      0.2890
F        2 Eigenvalue  V_zz       2.8271      
F        2 Eigenvector V_zz       0.7278     -0.2685      0.6311
 
F        2 Cq:      664.2800 (MHz)
F        2 Eta:       0.0651
============
Atom: F        3
============
F        3 Coordinates      0.490    7.312    9.274   A
 
TOTAL tensor

               0.6619     -1.2196     -1.7724
              -1.2196     -0.7221      0.9249
              -1.7724      0.9249      0.0602

F        3 Eigenvalue  V_xx      -1.3308      
F        3 Eigenvector V_xx       0.1162     -0.7524      0.6484
F        3 Eigenvalue  V_yy      -1.4881      
F        3 Eigenvector V_yy      -0.6984     -0.5261     -0.4852
F        3 Eigenvalue  V_zz       2.8189      
F        3 Eigenvector V_zz       0.7062     -0.3965     -0.5866
 
F        3 Cq:      662.3399 (MHz)
F        3 Eta:       0.0558
============
Atom: F        4
============
F        4 Coordinates     -1.974   -7.813   -7.744   A
 
TOTAL tensor

              -0.7797      1.1396     -0.8694
               1.1396      1.0492     -1.7365
              -0.8694     -1.7365     -0.2695

F        4 Eigenvalue  V_xx      -1.3219      
F        4 Eigenvector V_xx       0.8507     -0.5079     -0.1353
F        4 Eigenvalue  V_yy      -1.4955      
F        4 Eigenvector V_yy       0.3734      0.4029      0.8356
F        4 Eigenvalue  V_zz       2.8173      
F        4 Eigenvector V_zz       0.3699      0.7613     -0.5325
 
F        4 Cq:      661.9754 (MHz)
F        4 Eta:       0.0616
============
Atom: F        5
============
F        5 Coordinates     -2.469   -6.400   -9.340   A
 
TOTAL tensor

               0.8740     -0.8283      1.9001
              -0.8283     -1.1892     -0.7536
               1.9001     -0.7536      0.3152

F        5 Eigenvalue  V_xx      -1.3216      
F        5 Eigenvector V_xx       0.6784      0.1468     -0.7199
F        5 Eigenvalue  V_yy      -1.5056      
F        5 Eigenvector V_yy       0.1007      0.9520      0.2890
F        5 Eigenvalue  V_zz       2.8271      
F        5 Eigenvector V_zz       0.7278     -0.2685      0.6311
 
F        5 Cq:      664.2800 (MHz)
F        5 Eta:       0.0651
============
Atom: F        6
============
F        6 Coordinates     -0.490   -7.312   -9.274   A
 
TOTAL tensor

               0.6619     -1.2196     -1.7724
              -1.2196     -0.7221      0.9249
              -1.7724      0.9249      0.0602

F        6 Eigenvalue  V_xx      -1.3308      
F        6 Eigenvector V_xx       0.1162     -0.7524      0.6484
F        6 Eigenvalue  V_yy      -1.4881      
F        6 Eigenvector V_yy      -0.6984     -0.5261     -0.4852
F        6 Eigenvalue  V_zz       2.8189      
F        6 Eigenvector V_zz       0.7062     -0.3965     -0.5866
 
F        6 Cq:      662.3399 (MHz)
F        6 Eta:       0.0558
[/magres_old]
