# Supplementary material for: Synergy of Solid-State NMR, Single-Crystal X-ray Diffraction, and Crystal Structure Prediction Methods: A Case Study of Teriflunomide (TFM)
Source: Cryst Growth Des. 2021 May 10;21(6):3328–43. doi: 10.1021/acs.cgd.1c00123 (PMC8273857; doi:10.1021/acs.cgd.1c00123)
Supplement: Supplementary file 1 — cg1c00123_si_001.zip [file cg1c00123_si_001.zip › castep-magres-files/TFM-RT-B-NMR.magres]

#$magres-abinitio-v1.0
# See http://www.ccpnc.ac.uk/pmwiki.php/CCPNC/Fileformat for format definition and code samples and libraries
[calculation]
calc_code CASTEP
calc_code_version  19.1
calc_code_hgversion af76f8667f84+ Castep191_branch Tue, 20 Aug 2019 10:55:42 +0100  
calc_code_platform linux_x86_64_ifort17                                            
calc_name RT
calc_comment CASTEP calculation from Materials Studio                                        
calc_xcfunctional PBE 
calc_cutoffenergy    630.00000000 eV
calc_pspot H 1|0.6|9|10|15|10UU(qc=8)[]
calc_pspot C 2|1.4|11|12|14.7|20UU:21UU(qc=7)[]
calc_pspot N 2|1.1|12|16|19|20UU:21UU(qc=7)[]
calc_pspot O 2|1.1|14|18|21|20UU:21UU(qc=7)[]
calc_pspot F 2|1.2|10.5|13|14.5|20UU:21UU(qc=7)[]
calc_kpoint_mp_grid 3 2 1
calc_kpoint_mp_offset       0.00000000      0.00000000      0.00000000
[/calculation]
[atoms]
units lattice Angstrom
lattice           5.0205453001171190E+00         -1.1955271916812200E-01         -3.8962636038157600E-01          0.0000000000000000E+00          9.4985256957719759E+00         -2.4192478519767766E+00          0.0000000000000000E+00          0.0000000000000000E+00          1.1899268985052945E+01
units atom Angstrom
symmetry x,y,z
symmetry -x,-y,-z
atom H       H   1         -1.1113401853327691E+00          1.5705887223207340E+00          6.0638560163388862E+00
atom H       H   2         -4.1304514411570947E+00         -7.9410671179458561E+00         -6.6641435091619750E+00
atom H       H   3         -8.6885064814730362E-01         -1.0073192859613318E+00          6.7817826152210248E-01
atom H       H   4         -2.3114173495700068E+00         -6.3718426575059262E-01          1.6736725559920189E+00
atom H       H   5         -1.1565438265218315E+00         -1.8574130399334694E+00          2.2256889802453030E+00
atom H       H   6         -1.0370728851463504E+00          2.5888925226185289E+00          8.0174127285808083E+00
atom H       H   7          2.5207261071118090E+00          5.6233870886767416E+00          6.3515916384210858E+00
atom H       H   8          1.5974634778009766E+00          3.8833377990116853E+00          4.8611222957495590E+00
atom H       H   9          1.0826149987155202E-01         -4.3135981681975064E+00         -9.5091053861258406E+00
atom H       H  10          1.1113401853327691E+00         -1.5705887223207340E+00         -6.0638560163388862E+00
atom H       H  11          4.1304514411570947E+00          7.9410671179458561E+00          6.6641435091619750E+00
atom H       H  12          8.6885064814730362E-01          1.0073192859613318E+00         -6.7817826152210248E-01
atom H       H  13          2.3114173495700068E+00          6.3718426575059262E-01         -1.6736725559920189E+00
atom H       H  14          1.1565438265218315E+00          1.8574130399334694E+00         -2.2256889802453030E+00
atom H       H  15          1.0370728851463504E+00         -2.5888925226185289E+00         -8.0174127285808083E+00
atom H       H  16         -2.5207261071118090E+00         -5.6233870886767416E+00         -6.3515916384210858E+00
atom H       H  17         -1.5974634778009766E+00         -3.8833377990116853E+00         -4.8611222957495590E+00
atom H       H  18         -1.0826149987155202E-01          4.3135981681975064E+00          9.5091053861258406E+00
atom C       C   1          1.8618540144981917E+00          6.1190367411107101E+00          8.9378097782176216E+00
atom C       C   2         -1.2727803936481110E+00         -5.0843472551170246E+00         -8.0322529427398379E+00
atom C       C   3          2.7563518497818196E-01          4.2218715909548230E+00          8.4962849684298849E+00
atom C       C   4         -2.4842710712702237E-01          3.2485977124037553E+00          7.6583761126056071E+00
atom C       C   5          2.2482190976734284E-01          3.1059421571156465E+00          6.3401758785971962E+00
atom C       C   6         -2.9414660299867786E-02          1.6770925624535580E+00          4.3176367454385636E+00
atom C       C   7         -7.9331060925041530E-01          5.8032880290568878E-01          3.7125704581667280E+00
atom C       C   8         -4.7828740612746834E-01          1.5868032352469530E-01          2.4137154047250746E+00
atom C       C   9         -1.2425131257501203E+00         -8.9552077930299667E-01          1.6995735213182150E+00
atom C       C  10          1.2296685259921056E+00          3.9752542222031413E+00          5.8767736296530124E+00
atom C       C  11         -1.7444208694877643E+00         -4.9535971146660618E+00         -6.7221252631182757E+00
atom C       C  12         -1.8446143306093363E+00         -7.9323853111776282E-02          4.3685913282340270E+00
atom C       C  13         -1.8618540144981917E+00         -6.1190367411107101E+00         -8.9378097782176216E+00
atom C       C  14          1.2727803936481110E+00          5.0843472551170246E+00          8.0322529427398379E+00
atom C       C  15         -2.7563518497818196E-01         -4.2218715909548230E+00         -8.4962849684298849E+00
atom C       C  16          2.4842710712702237E-01         -3.2485977124037553E+00         -7.6583761126056071E+00
atom C       C  17         -2.2482190976734284E-01         -3.1059421571156465E+00         -6.3401758785971962E+00
atom C       C  18          2.9414660299867786E-02         -1.6770925624535580E+00         -4.3176367454385636E+00
atom C       C  19          7.9331060925041530E-01         -5.8032880290568878E-01         -3.7125704581667280E+00
atom C       C  20          4.7828740612746834E-01         -1.5868032352469530E-01         -2.4137154047250746E+00
atom C       C  21          1.2425131257501203E+00          8.9552077930299667E-01         -1.6995735213182150E+00
atom C       C  22         -1.2296685259921056E+00         -3.9752542222031413E+00         -5.8767736296530124E+00
atom C       C  23          1.7444208694877643E+00          4.9535971146660618E+00          6.7221252631182757E+00
atom C       C  24          1.8446143306093363E+00          7.9323853111776282E-02         -4.3685913282340270E+00
atom N       N   1         -3.6446437126015552E-01          2.0877989158053647E+00          5.5709026709389686E+00
atom N       N   2         -2.7113065001325496E+00         -6.5548482044895617E-01          4.8991251143738745E+00
atom N       N   3          3.6446437126015552E-01         -2.0877989158053647E+00         -5.5709026709389686E+00
atom N       N   4          2.7113065001325496E+00          6.5548482044895617E-01         -4.8991251143738745E+00
atom O       O   1          9.0739679859730960E-01          2.2108607354722931E+00          3.6552620686410577E+00
atom O       O   2          5.1944776874129162E-01          7.0520632219522084E-01          1.7642369572203627E+00
atom O       O   3         -9.0739679859730960E-01         -2.2108607354722931E+00         -3.6552620686410577E+00
atom O       O   4         -5.1944776874129162E-01         -7.0520632219522084E-01         -1.7642369572203627E+00
atom F       F   1          2.2139706460243938E+00          7.2528463435997352E+00          8.2646617644414722E+00
atom F       F   2          3.0039905272221756E+00          5.6856856135950187E+00          9.5614260303419929E+00
atom F       F   3          1.0121123830948335E+00          6.5013252855952128E+00          9.9343305366422463E+00
atom F       F   4         -2.2139706460243938E+00         -7.2528463435997352E+00         -8.2646617644414722E+00
atom F       F   5         -3.0039905272221756E+00         -5.6856856135950187E+00         -9.5614260303419929E+00
atom F       F   6         -1.0121123830948335E+00         -6.5013252855952128E+00         -9.9343305366422463E+00
[/atoms]
[magres]
units ms ppm
ms H  1          1.9996372067196788E+01          1.2562113033314412E-01         -5.0537518722003654E+00         -2.6417487801916767E-01          1.9857369395297489E+01         -3.1369892733660421E+00         -2.9882870223640730E+00         -5.0904882666942530E+00          2.1694423591446423E+01
ms H  2          1.5986686282022776E+01         -1.3163074033284568E+01         -3.4020298927965520E+00         -1.1986161391437223E+01          1.6843669936474917E+01         -3.0102470804467454E+00         -2.6697142985538127E+00         -3.5750694037793576E+00          5.9598153317357951E+00
ms H  3          2.6302751557211476E+01         -2.3474234704812633E-01         -8.0148045516898669E-01          2.6407446671920154E-01          3.1788582553869585E+01          1.1864874768404634E+00         -3.7618706014580600E-01          2.8795424181971705E+00          2.4031696344876359E+01
ms H  4          2.8867756011493487E+01         -5.9003205759412336E-01         -3.2250001523939789E+00         -1.0925819985281808E+00          2.8754966432150702E+01         -1.6243983869665037E+00         -9.3552149752921898E-01         -1.1129469144516040E+00          2.6951729197231717E+01
ms H  5          3.0967553456500937E+01         -1.9367803000785129E+00          2.8177352358832000E+00         -1.1405264712797243E+00          2.6185552761788433E+01         -1.8903540690311602E+00          3.4095918563040173E+00          1.4567179906251606E-02          2.6393770974104463E+01
ms H  6          2.4548696097793691E+01         -2.3777528703545472E+00          1.3662752328085581E-01         -1.3208169253804585E+00          2.3215422604143154E+01          8.0989184889519938E-01         -1.5921465350815356E+00          8.7317499769240059E-01          2.2523038872248744E+01
ms H  7          2.2679701088465599E+01          2.5510001100022317E-01         -5.4993937993916220E-01         -1.3522264559111674E+00          2.2526950156485476E+01          1.6175659172696744E-01         -1.9358741214816602E+00          1.1122391523666947E-01          2.2555441534143707E+01
ms H  8          2.3699778266895592E+01         -2.2167509363634745E+00         -1.5227593572871585E+00         -3.8552174399246297E+00          2.3294342131998150E+01          8.7815350122320515E-02         -2.1077212860228900E+00          6.0656823334966448E-01          2.0466721386173518E+01
ms H  9          2.2758917945847308E+01         -1.4584261302541988E+00          8.1974053093449473E-01         -1.0500920851271940E+00          2.3916753493050017E+01         -4.8249689868068324E-01         -9.1399488211124780E-01         -2.9492419560341754E-01          2.2628195538911175E+01
ms H 10          1.9996372067196788E+01          1.2562113033314412E-01         -5.0537518722003654E+00         -2.6417487801916767E-01          1.9857369395297489E+01         -3.1369892733660421E+00         -2.9882870223640730E+00         -5.0904882666942530E+00          2.1694423591446423E+01
ms H 11          1.5986686282022776E+01         -1.3163074033284568E+01         -3.4020298927965520E+00         -1.1986161391437223E+01          1.6843669936474917E+01         -3.0102470804467454E+00         -2.6697142985538127E+00         -3.5750694037793576E+00          5.9598153317357951E+00
ms H 12          2.6302751557211476E+01         -2.3474234704812633E-01         -8.0148045516898669E-01          2.6407446671920154E-01          3.1788582553869585E+01          1.1864874768404634E+00         -3.7618706014580600E-01          2.8795424181971705E+00          2.4031696344876359E+01
ms H 13          2.8867756011493487E+01         -5.9003205759412336E-01         -3.2250001523939789E+00         -1.0925819985281808E+00          2.8754966432150702E+01         -1.6243983869665037E+00         -9.3552149752921898E-01         -1.1129469144516040E+00          2.6951729197231717E+01
ms H 14          3.0967553456500937E+01         -1.9367803000785129E+00          2.8177352358832000E+00         -1.1405264712797243E+00          2.6185552761788433E+01         -1.8903540690311602E+00          3.4095918563040173E+00          1.4567179906251606E-02          2.6393770974104463E+01
ms H 15          2.4548696097793691E+01         -2.3777528703545472E+00          1.3662752328085581E-01         -1.3208169253804585E+00          2.3215422604143154E+01          8.0989184889519938E-01         -1.5921465350815356E+00          8.7317499769240059E-01          2.2523038872248744E+01
ms H 16          2.2679701088465599E+01          2.5510001100022317E-01         -5.4993937993916220E-01         -1.3522264559111674E+00          2.2526950156485476E+01          1.6175659172696744E-01         -1.9358741214816602E+00          1.1122391523666947E-01          2.2555441534143707E+01
ms H 17          2.3699778266895592E+01         -2.2167509363634745E+00         -1.5227593572871585E+00         -3.8552174399246297E+00          2.3294342131998150E+01          8.7815350122320515E-02         -2.1077212860228900E+00          6.0656823334966448E-01          2.0466721386173518E+01
ms H 18          2.2758917945847308E+01         -1.4584261302541988E+00          8.1974053093449473E-01         -1.0500920851271940E+00          2.3916753493050017E+01         -4.8249689868068324E-01         -9.1399488211124780E-01         -2.9492419560341754E-01          2.2628195538911175E+01
ms C  1          2.8721058746862617E+01          1.0958092363432870E+00         -1.8008789845308590E+00          6.6897846936842487E-01          2.9979038047626531E+01         -5.3757476062627765E+00         -2.8965096043778851E+00         -5.9421560918337750E+00          3.0466486818127500E+01
ms C  2          3.2160004312813989E+01          7.1116520309313245E+01          5.5641683871619563E+01          6.7273459246903428E+01          3.1827785761890475E+01          2.7343327411883038E+01          5.4157952573654157E+01          3.0591639269321220E+01          7.4094616609428044E+01
ms C  3          6.9673539349026314E+01          5.0076664887189402E+01          5.7648062251509039E+01          4.6401292624472838E+01          7.0759783524674589E+00          8.4653303181791784E+01          5.7723765803495198E+01          8.0932334545187445E+01          5.2742702037432316E+01
ms C  4          5.0524936787459822E+01          3.1560271444926162E+01          8.4501319251426779E+01          3.2197597383688262E+01          5.2689704106642608E+01          6.0515266254692165E+01          7.8581504172839090E+01          5.4688726487244040E+01          4.7922859935610482E+01
ms C  5          9.2138277849632004E+00          7.3587451537514582E+01          5.4298869227822863E+01          7.4419089913194625E+01          1.3026507298814103E+01          2.6289805752646373E+01          5.4981827080277554E+01          2.9280707921881390E+01          5.6481371486533440E+01
ms C  6         -2.1852031180785190E+00          4.7230227482621501E+01          2.9492787312100738E+01          6.1587602803177951E+01         -1.5486496081341535E+01          2.9346377027138054E+01          1.8703631660280628E+01          3.8235259646346201E+01          2.0654570549747596E+01
ms C  7          8.9801848616425502E+01         -3.0446871620047311E+00          4.5524878333562540E+01         -7.9342276054768242E+00          1.1350583152078434E+02          2.8521296312948976E+01          5.4900291588274257E+01          2.1923658792452958E+01          6.4683829609022894E+01
ms C  8         -3.4292330355959415E+01          5.2460105793271545E+01          8.4777127755496736E+01          3.7852106962186355E+01         -7.3055496561701858E+00          5.8777965847233176E+01          9.7183728566039321E+01          4.5695763532164712E+01         -4.2925456543179557E+01
ms C  9          1.6196750425940897E+02         -1.2991962350882314E+01         -7.9054385203281008E+00         -1.5313121678451562E+01          1.4522922503102942E+02          1.0046296928197375E+01         -5.4648462184981188E+00          8.8703644183673092E+00          1.3700069277580982E+02
ms C 10          6.9129485172152727E+01          4.6645347153330420E+01          5.7325027321764225E+01          4.6469377460448925E+01          2.0762573565139213E+01          7.2066158781944836E+01          5.5097219585009938E+01          7.5216948176343990E+01          5.9636708575742524E+01
ms C 11          4.1073264831765975E+01          3.1842304434507888E+01          9.6517383940217655E+01          3.7049972149527960E+01          4.4405140305476216E+01          6.1215170594735710E+01          9.5700532612514905E+01          6.0562239407939259E+01          3.8179267914460937E+01
ms C 12          2.8868325700967148E+01          5.9908628105866640E+01         -1.2400871875153334E+02          6.0887504822721553E+01         -1.2093475980934940E+01         -8.7297362225190057E+01         -1.1950149006722887E+02         -8.5850197541049255E+01          1.2853999219744901E+02
ms C 13          2.8721058746862617E+01          1.0958092363432870E+00         -1.8008789845308590E+00          6.6897846936842487E-01          2.9979038047626531E+01         -5.3757476062627765E+00         -2.8965096043778851E+00         -5.9421560918337750E+00          3.0466486818127500E+01
ms C 14          3.2160004312813989E+01          7.1116520309313245E+01          5.5641683871619563E+01          6.7273459246903428E+01          3.1827785761890475E+01          2.7343327411883038E+01          5.4157952573654157E+01          3.0591639269321220E+01          7.4094616609428044E+01
ms C 15          6.9673539349026314E+01          5.0076664887189402E+01          5.7648062251509039E+01          4.6401292624472838E+01          7.0759783524674589E+00          8.4653303181791784E+01          5.7723765803495198E+01          8.0932334545187445E+01          5.2742702037432316E+01
ms C 16          5.0524936787459822E+01          3.1560271444926162E+01          8.4501319251426779E+01          3.2197597383688262E+01          5.2689704106642608E+01          6.0515266254692165E+01          7.8581504172839090E+01          5.4688726487244040E+01          4.7922859935610482E+01
ms C 17          9.2138277849632004E+00          7.3587451537514582E+01          5.4298869227822863E+01          7.4419089913194625E+01          1.3026507298814103E+01          2.6289805752646373E+01          5.4981827080277554E+01          2.9280707921881390E+01          5.6481371486533440E+01
ms C 18         -2.1852031180785190E+00          4.7230227482621501E+01          2.9492787312100738E+01          6.1587602803177951E+01         -1.5486496081341535E+01          2.9346377027138054E+01          1.8703631660280628E+01          3.8235259646346201E+01          2.0654570549747596E+01
ms C 19          8.9801848616425502E+01         -3.0446871620047311E+00          4.5524878333562540E+01         -7.9342276054768242E+00          1.1350583152078434E+02          2.8521296312948976E+01          5.4900291588274257E+01          2.1923658792452958E+01          6.4683829609022894E+01
ms C 20         -3.4292330355959415E+01          5.2460105793271545E+01          8.4777127755496736E+01          3.7852106962186355E+01         -7.3055496561701858E+00          5.8777965847233176E+01          9.7183728566039321E+01          4.5695763532164712E+01         -4.2925456543179557E+01
ms C 21          1.6196750425940897E+02         -1.2991962350882314E+01         -7.9054385203281008E+00         -1.5313121678451562E+01          1.4522922503102942E+02          1.0046296928197375E+01         -5.4648462184981188E+00          8.8703644183673092E+00          1.3700069277580982E+02
ms C 22          6.9129485172152727E+01          4.6645347153330420E+01          5.7325027321764225E+01          4.6469377460448925E+01          2.0762573565139213E+01          7.2066158781944836E+01          5.5097219585009938E+01          7.5216948176343990E+01          5.9636708575742524E+01
ms C 23          4.1073264831765975E+01          3.1842304434507888E+01          9.6517383940217655E+01          3.7049972149527960E+01          4.4405140305476216E+01          6.1215170594735710E+01          9.5700532612514905E+01          6.0562239407939259E+01          3.8179267914460937E+01
ms C 24          2.8868325700967148E+01          5.9908628105866640E+01         -1.2400871875153334E+02          6.0887504822721553E+01         -1.2093475980934940E+01         -8.7297362225190057E+01         -1.1950149006722887E+02         -8.5850197541049255E+01          1.2853999219744901E+02
ms N  1          8.1941478347879169E+01          5.7152761650903070E+00          6.7692291138826278E+01         -1.3569760934249224E+01          1.2574512651456816E+02          4.3471155405297132E+01          8.7488692495052646E+01          1.9388703737567806E+01          5.6295216619413168E+01
ms N  2         -6.5007725658795948E+01          2.0219268278818113E+01         -1.5548444493488802E+02          1.1265702622222358E+01         -1.0945203661299709E+02         -1.0664787613495056E+02         -1.4723761634991251E+02         -1.1398351398439380E+02          7.4587650719475391E+00
ms N  3          8.1941478347879169E+01          5.7152761650903070E+00          6.7692291138826278E+01         -1.3569760934249224E+01          1.2574512651456816E+02          4.3471155405297132E+01          8.7488692495052646E+01          1.9388703737567806E+01          5.6295216619413168E+01
ms N  4         -6.5007725658795948E+01          2.0219268278818113E+01         -1.5548444493488802E+02          1.1265702622222358E+01         -1.0945203661299709E+02         -1.0664787613495056E+02         -1.4723761634991251E+02         -1.1398351398439380E+02          7.4587650719475391E+00
ms O  1          5.1411024391005562E+01          1.6735153675103294E+02          1.2232766482603537E+02          1.3398278363630268E+02          5.3405172632106705E+01          1.1594240894262941E+02          1.6612697489627683E+02          9.9908516957281620E+01          7.2108333803465456E+01
ms O  2          2.8946695221640283E+01          1.0573126908295558E+02          1.6757491789450143E+02          1.3435512872871811E+02         -2.2421773880110930E+01          1.9806005661254358E+02          1.4431717047161922E+02          2.0129365841222631E+02         -2.4271556799093315E+01
ms O  3          5.1411024391005562E+01          1.6735153675103294E+02          1.2232766482603537E+02          1.3398278363630268E+02          5.3405172632106705E+01          1.1594240894262941E+02          1.6612697489627683E+02          9.9908516957281620E+01          7.2108333803465456E+01
ms O  4          2.8946695221640283E+01          1.0573126908295558E+02          1.6757491789450143E+02          1.3435512872871811E+02         -2.2421773880110930E+01          1.9806005661254358E+02          1.4431717047161922E+02          2.0129365841222631E+02         -2.4271556799093315E+01
ms F  1          2.6866014229625762E+02          6.8106633483742584E+01         -1.8670479286334484E+01          4.4062860594905118E+01          1.4447014994883702E+02         -1.3754664616972924E+01         -1.9419802518561873E+01         -4.7803015383989509E+00          1.9612487589979278E+02
ms F  2          1.7713712575366696E+02          4.5297510414980335E+00          7.2060652194222442E+01          4.1589727218848171E+00          2.4271941982726241E+02         -5.7303657913375304E+01          4.5747767568119833E+01         -4.8120177412416709E+01          2.3580191694646791E+02
ms F  3          1.0105495434612220E+02          2.7964588069933207E+01         -1.1939804407935780E+01          2.8382533407212492E+01          2.0950656827373990E+02          5.8774541546019293E+01         -7.2381507121031312E+00          5.3947239284374128E+01          2.3914926169561241E+02
ms F  4          2.6866014229625762E+02          6.8106633483742584E+01         -1.8670479286334484E+01          4.4062860594905118E+01          1.4447014994883702E+02         -1.3754664616972924E+01         -1.9419802518561873E+01         -4.7803015383989509E+00          1.9612487589979278E+02
ms F  5          1.7713712575366696E+02          4.5297510414980335E+00          7.2060652194222442E+01          4.1589727218848171E+00          2.4271941982726241E+02         -5.7303657913375304E+01          4.5747767568119833E+01         -4.8120177412416709E+01          2.3580191694646791E+02
ms F  6          1.0105495434612220E+02          2.7964588069933207E+01         -1.1939804407935780E+01          2.8382533407212492E+01          2.0950656827373990E+02          5.8774541546019293E+01         -7.2381507121031312E+00          5.3947239284374128E+01          2.3914926169561241E+02
units efg au
efg H  1         -1.3638427786674401E-02          4.5034176042311025E-02         -1.9478440902283300E-01          4.5034176042311025E-02         -9.7377045878132229E-02         -1.1558668226283464E-01         -1.9478440902283300E-01         -1.1558668226283464E-01          1.1101547366480247E-01
efg H  2          6.5460643439241906E-02         -1.1178439629961878E-01         -6.4504994095381907E-02         -1.1178439629961878E-01         -6.8379688116406157E-03          2.1495448531987212E-02         -6.4504994095381907E-02          2.1495448531987198E-02         -5.8622674627593518E-02
efg H  3         -8.9439908463401996E-02          1.1686217197824955E-01          2.6371766448588019E-02          1.1686217197824955E-01          2.0551222343474940E-01          9.1940167842754494E-02          2.6371766448588019E-02          9.1940167842754494E-02         -1.1607231497136178E-01
efg H  4         -4.8531640605992840E-02          7.2546486910741184E-02         -1.5515357540471830E-01          7.2546486910741156E-02         -6.8915503312292486E-02         -1.3453343627950032E-01         -1.5515357540471830E-01         -1.3453343627950032E-01          1.1744714391827743E-01
efg H  5          3.8088618127836205E-02         -3.0119929733573692E-02          1.9936068857220657E-01         -3.0119929733573692E-02         -1.3605533515899781E-01         -2.9116295759770372E-02          1.9936068857220657E-01         -2.9116295759770372E-02          9.7966717031171824E-02
efg H  6          2.4554052699960138E-02          4.2545111753780868E-02         -1.9887556670349615E-01          4.2545111753780895E-02         -1.1672069603575774E-01         -6.5116609109074852E-02         -1.9887556670349615E-01         -6.5116609109074852E-02          9.2166643335790110E-02
efg H  7         -1.3540238086931572E-01         -3.8443349043852604E-02          1.5310455381927173E-02         -3.8443349043852604E-02          1.4519735100689468E-01         -1.9701795728435312E-01          1.5310455381927175E-02         -1.9701795728435312E-01         -9.7949701375679189E-03
efg H  8         -1.4005725157877180E-01         -3.0739328994172144E-02          1.1597635238971081E-02         -3.0739328994172144E-02          1.4780464416896222E-01         -2.0147860195449707E-01          1.1597635238971081E-02         -2.0147860195449718E-01         -7.7473925901911239E-03
efg H  9          3.0163539493894373E-02          4.4224024059831196E-02         -1.9815396776834204E-01          4.4224024059831224E-02         -1.1545147137444101E-01         -6.4874125981787822E-02         -1.9815396776834215E-01         -6.4874125981787878E-02          8.5287931880559137E-02
efg H 10         -1.3638427786566459E-02          4.5034176042356516E-02         -1.9478440902281513E-01          4.5034176042356516E-02         -9.7377045878071722E-02         -1.1558668226281354E-01         -1.9478440902281513E-01         -1.1558668226281354E-01          1.1101547366463121E-01
efg H 11          6.5460643439396005E-02         -1.1178439629975112E-01         -6.4504994095265500E-02         -1.1178439629975112E-01         -6.8379688116249060E-03          2.1495448531880360E-02         -6.4504994095265500E-02          2.1495448531880332E-02         -5.8622674627766602E-02
efg H 12         -8.9439908463353146E-02          1.1686217197834979E-01          2.6371766448628715E-02          1.1686217197834985E-01          2.0551222343468545E-01          9.1940167842751830E-02          2.6371766448628702E-02          9.1940167842751885E-02         -1.1607231497133652E-01
efg H 13         -4.8531640605996379E-02          7.2546486910750399E-02         -1.5515357540445818E-01          7.2546486910750344E-02         -6.8915503312016180E-02         -1.3453343627950604E-01         -1.5515357540445818E-01         -1.3453343627950604E-01          1.1744714391800262E-01
efg H 14          3.8088618127821439E-02         -3.0119929733421147E-02          1.9936068857217182E-01         -3.0119929733421147E-02         -1.3605533515901608E-01         -2.9116295759586006E-02          1.9936068857217182E-01         -2.9116295759586006E-02          9.7966717031207157E-02
efg H 15          2.4554052700065776E-02          4.2545111753715330E-02         -1.9887556670349293E-01          4.2545111753715302E-02         -1.1672069603577717E-01         -6.5116609108989615E-02         -1.9887556670349293E-01         -6.5116609108989670E-02          9.2166643335711673E-02
efg H 16         -1.3540238086939643E-01         -3.8443349043901578E-02          1.5310455381935739E-02         -3.8443349043901578E-02          1.4519735100704523E-01         -1.9701795728445382E-01          1.5310455381935741E-02         -1.9701795728445370E-01         -9.7949701376474005E-03
efg H 17         -1.4005725157862559E-01         -3.0739328994132870E-02          1.1597635238954379E-02         -3.0739328994132870E-02          1.4780464416891509E-01         -2.0147860195422540E-01          1.1597635238954379E-02         -2.0147860195422529E-01         -7.7473925902906277E-03
efg H 18          3.0163539493853003E-02          4.4224024059893105E-02         -1.9815396776815219E-01          4.4224024059893105E-02         -1.1545147137427869E-01         -6.4874125981835673E-02         -1.9815396776815219E-01         -6.4874125981835729E-02          8.5287931880442147E-02
efg C  1         -1.3962537170375702E-01          3.2562138733299606E-01          1.1455319231650357E-01          3.2562138733299606E-01         -5.7769826071851833E-02         -1.1886247569030851E-01          1.1455319231650354E-01         -1.1886247569030829E-01          1.9739519777563388E-01
efg C  2          6.0594047531044290E-02         -1.1376210019781896E-02          1.1002086196255817E-01         -1.1376210019781896E-02         -1.2754636529840518E-02          1.5951229217429563E-01          1.1002086196255817E-01          1.5951229217429563E-01         -4.7839411001197180E-02
efg C  3          1.4814649075466826E-02          1.8439459018279541E-01          2.0120019172557324E-01          1.8439459018279553E-01         -6.2652535635960405E-02          1.7474272481298891E-01          2.0120019172557324E-01          1.7474272481298891E-01          4.7837886560474469E-02
efg C  4         -1.5006318069788312E-02          1.5236946324040995E-01          1.8743201901520568E-01          1.5236946324041001E-01         -1.8892872152648843E-02          1.2160884660659010E-01          1.8743201901520568E-01          1.2160884660659010E-01          3.3899190222415110E-02
efg C  5          1.1701469549809790E-01         -4.9467758718863108E-02          1.4866784688640944E-01         -4.9467758718863108E-02         -1.6547544600668374E-02          2.5485300683628742E-01          1.4866784688640944E-01          2.5485300683628742E-01         -1.0046715089743538E-01
efg C  6         -4.4148118129745978E-02          1.6003832155715553E-01          2.0567363078123685E-01          1.6003832155715564E-01          2.8636001614990775E-02          1.2255857724139207E-01          2.0567363078123685E-01          1.2255857724139207E-01          1.5512116514768262E-02
efg C  7          1.2608764022313746E-02          4.9703647918386551E-03         -1.1293117475967440E-01          4.9703647918386551E-03         -5.8861189583302193E-02         -4.8752066727005661E-02         -1.1293117475967440E-01         -4.8752066727005661E-02          4.6252425561017357E-02
efg C  8         -2.8618832084691001E-02          3.4962698026736860E-01          1.5959057623682749E-01          3.4962698026736860E-01         -1.0924463493420253E-01          1.6235232493665963E-01          1.5959057623682749E-01          1.6235232493665963E-01          1.3786346701888325E-01
efg C  9          4.7750527072503213E-02         -6.7609703107047198E-02         -2.6970553244834689E-02         -6.7609703107047198E-02         -6.2705607904872430E-03          4.1348671070974369E-02         -2.6970553244834689E-02          4.1348671070974369E-02         -4.1479966282008757E-02
efg C 10          2.5710992093650603E-02          1.6322991527720587E-01          1.4895894003862814E-01          1.6322991527720587E-01         -8.3646578674663047E-02          1.6061896192599445E-01          1.4895894003862814E-01          1.6061896192599440E-01          5.7935586581019438E-02
efg C 11         -4.7735216251117811E-03          1.7022125766579504E-01          2.2137700114101241E-01          1.7022125766579504E-01         -4.4016868866500136E-02          1.6308472358525683E-01          2.2137700114101236E-01          1.6308472358525683E-01          4.8790390491605273E-02
efg C 12          4.8253497651019578E-02         -1.4066119600682581E-01          2.9821062714039770E-01         -1.4066119600682581E-01          1.4984677895774934E-01          2.1194466799356104E-01          2.9821062714039770E-01          2.1194466799356104E-01         -1.9810027660875928E-01
efg C 13         -1.3962537170365047E-01          3.2562138733296675E-01          1.1455319231647575E-01          3.2562138733296664E-01         -5.7769826072010949E-02         -1.1886247569020762E-01          1.1455319231647577E-01         -1.1886247569020762E-01          1.9739519777568423E-01
efg C 14          6.0594047530900821E-02         -1.1376210019758526E-02          1.1002086196266930E-01         -1.1376210019758526E-02         -1.2754636529750535E-02          1.5951229217420954E-01          1.1002086196266930E-01          1.5951229217420948E-01         -4.7839411001144611E-02
efg C 15          1.4814649075550163E-02          1.8439459018275939E-01          2.0120019172549830E-01          1.8439459018275939E-01         -6.2652535636107870E-02          1.7474272481308972E-01          2.0120019172549830E-01          1.7474272481308972E-01          4.7837886560546605E-02
efg C 16         -1.5006318069909695E-02          1.5236946324039119E-01          1.8743201901534906E-01          1.5236946324039119E-01         -1.8892872152480200E-02          1.2160884660648069E-01          1.8743201901534906E-01          1.2160884660648058E-01          3.3899190222371700E-02
efg C 17          1.1701469549813538E-01         -4.9467758718797161E-02          1.4866784688633283E-01         -4.9467758718797161E-02         -1.6547544600815173E-02          2.5485300683643752E-01          1.4866784688633294E-01          2.5485300683643752E-01         -1.0046715089733746E-01
efg C 18         -4.4148118129814812E-02          1.6003832155714764E-01          2.0567363078141226E-01          1.6003832155714764E-01          2.8636001615003959E-02          1.2255857724144714E-01          2.0567363078141226E-01          1.2255857724144714E-01          1.5512116514821719E-02
efg C 19          1.2608764022297606E-02          4.9703647918259430E-03         -1.1293117475957543E-01          4.9703647918259430E-03         -5.8861189583282375E-02         -4.8752066726976795E-02         -1.1293117475957543E-01         -4.8752066726976739E-02          4.6252425561014221E-02
efg C 20         -2.8618832084782525E-02          3.4962698026732597E-01          1.5959057623696216E-01          3.4962698026732597E-01         -1.0924463493416758E-01          1.6235232493670015E-01          1.5959057623696216E-01          1.6235232493670015E-01          1.3786346701894261E-01
efg C 21          4.7750527072499965E-02         -6.7609703107199048E-02         -2.6970553244887216E-02         -6.7609703107199048E-02         -6.2705607905979219E-03          4.1348671070968852E-02         -2.6970553244887188E-02          4.1348671070968852E-02         -4.1479966281895403E-02
efg C 22          2.5710992093531476E-02          1.6322991527727088E-01          1.4895894003874327E-01          1.6322991527727088E-01         -8.3646578674617569E-02          1.6061896192594738E-01          1.4895894003874327E-01          1.6061896192594743E-01          5.7935586581089382E-02
efg C 23         -4.7735216250116112E-03          1.7022125766572022E-01          2.2137700114099743E-01          1.7022125766572022E-01         -4.4016868866560449E-02          1.6308472358540560E-01          2.2137700114099743E-01          1.6308472358540554E-01          4.8790390491567248E-02
efg C 24          4.8253497651039173E-02         -1.4066119600671162E-01          2.9821062714029278E-01         -1.4066119600671162E-01          1.4984677895772824E-01          2.1194466799347045E-01          2.9821062714029278E-01          2.1194466799347045E-01         -1.9810027660875662E-01
efg N  1          1.9344210798102449E-02         -4.1095967045268983E-01         -2.6943716594550571E-01         -4.1095967045268972E-01          8.6784833360075031E-02         -2.8508141946139609E-01         -2.6943716594550571E-01         -2.8508141946139609E-01         -1.0612904415815957E-01
efg N  2          8.9936368180923876E-02         -3.6375937935537406E-01          3.8898863697668007E-01         -3.6375937935537406E-01          2.8808883857043033E-01          2.3014275361611425E-01          3.8898863697668007E-01          2.3014275361611430E-01         -3.7802520675136575E-01
efg N  3          1.9344210798109256E-02         -4.1095967045271004E-01         -2.6943716594536726E-01         -4.1095967045271015E-01          8.6784833360097319E-02         -2.8508141946136711E-01         -2.6943716594536732E-01         -2.8508141946136711E-01         -1.0612904415818306E-01
efg N  4          8.9936368180944387E-02         -3.6375937935532754E-01          3.8898863697649799E-01         -3.6375937935532754E-01          2.8808883857029277E-01          2.3014275361607678E-01          3.8898863697649799E-01          2.3014275361607678E-01         -3.7802520675125406E-01
efg O  1          1.5827837464822050E-01          1.2862554237893375E-01         -8.1592358175385404E-01          1.2862554237893375E-01         -5.7135387420975048E-01         -1.5648636831327573E-01         -8.1592358175385404E-01         -1.5648636831327573E-01          4.1307549956150991E-01
efg O  2         -4.0301096371163259E-01          8.3640563514191746E-01         -3.0176880061513878E-01          8.3640563514191746E-01         -3.4361225033474652E-01         -3.1421347126666593E-01         -3.0176880061513878E-01         -3.1421347126666593E-01          7.4662321404636423E-01
efg O  3          1.5827837464817288E-01          1.2862554237897977E-01         -8.1592358175390933E-01          1.2862554237897980E-01         -5.7135387420977057E-01         -1.5648636831332358E-01         -8.1592358175390933E-01         -1.5648636831332358E-01          4.1307549956158296E-01
efg O  4         -4.0301096371167028E-01          8.3640563514197896E-01         -3.0176880061521483E-01          8.3640563514197896E-01         -3.4361225033480580E-01         -3.1421347126673960E-01         -3.0176880061521494E-01         -3.1421347126673960E-01          7.4662321404647303E-01
efg F  1          1.7323991330850086E+00          1.6500750875740928E+00         -8.2862115074352560E-01          1.6500750875740926E+00         -6.3080375500388319E-01         -5.0070054262838615E-01         -8.2862115074352549E-01         -5.0070054262838615E-01         -1.1015953780811039E+00
efg F  2         -1.1712680508766518E+00         -5.6189942430344153E-01          7.3867586671564522E-01         -5.6189942430344153E-01          3.2184449453833897E-01         -2.0140776158215972E+00          7.3867586671564522E-01         -2.0140776158215972E+00          8.4942355633830935E-01
efg F  3         -1.2644295010669746E+00          5.9104271781879203E-01          7.1728911652715910E-01          5.9104271781879203E-01          2.9491821317209732E-02          1.8925586048409992E+00          7.1728911652715910E-01          1.8925586048409992E+00          1.2349376797497704E+00
efg F  4          1.7323991330850230E+00          1.6500750875740684E+00         -8.2862115074347620E-01          1.6500750875740684E+00         -6.3080375500390851E-01         -5.0070054262834773E-01         -8.2862115074347620E-01         -5.0070054262834773E-01         -1.1015953780810872E+00
efg F  5         -1.1712680508766971E+00         -5.6189942430343143E-01          7.3867586671570040E-01         -5.6189942430343143E-01          3.2184449453813757E-01         -2.0140776158216536E+00          7.3867586671570040E-01         -2.0140776158216531E+00          8.4942355633856514E-01
efg F  6         -1.2644295010669542E+00          5.9104271781876250E-01          7.1728911652713923E-01          5.9104271781876250E-01          2.9491821317135958E-02          1.8925586048409748E+00          7.1728911652713923E-01          1.8925586048409748E+00          1.2349376797498237E+00
[/magres]
[magres_old]
============
Atom: H        1
============
H        1 Coordinates      1.604   11.730    6.100   A
 
TOTAL Shielding Tensor

              19.9964      0.1256     -5.0538
              -0.2642     19.8574     -3.1370
              -2.9883     -5.0905     21.6944

H        1 Eigenvalue  sigma_xx      14.9492 (ppm)
H        1 Eigenvector sigma_xx       0.5245      0.5512      0.6489
H        1 Eigenvalue  sigma_yy      19.9979 (ppm)
H        1 Eigenvector sigma_yy       0.7175     -0.6965      0.0117
H        1 Eigenvalue  sigma_zz      26.6010 (ppm)
H        1 Eigenvector sigma_zz      -0.4584     -0.4594      0.7608
 
H        1 Isotropic:       20.5161 (ppm)
H        1 Anisotropy:       9.1274 (ppm)
H        1 Asymmetry:        0.8297
 
============
Atom: H        2
============
H        2 Coordinates      1.490   14.819    3.301   A
 
TOTAL Shielding Tensor

              15.9867    -13.1631     -3.4020
             -11.9862     16.8437     -3.0102
              -2.6697     -3.5751      5.9598

H        2 Eigenvalue  sigma_xx       0.2998 (ppm)
H        2 Eigenvector sigma_xx       0.5603      0.5492      0.6200
H        2 Eigenvalue  sigma_yy       9.4903 (ppm)
H        2 Eigenvector sigma_yy      -0.4530     -0.4235      0.7845
H        2 Eigenvalue  sigma_zz      29.0001 (ppm)
H        2 Eigenvector sigma_zz      -0.6934      0.7204     -0.0116
 
H        2 Isotropic:       12.9301 (ppm)
H        2 Anisotropy:      24.1050 (ppm)
H        2 Asymmetry:        0.5719
 
============
Atom: H        3
============
H        3 Coordinates     -0.745   16.842    5.215   A
 
TOTAL Shielding Tensor

              26.3028     -0.2347     -0.8015
               0.2641     31.7886      1.1865
              -0.3762      2.8795     24.0317

H        3 Eigenvalue  sigma_xx      23.4164 (ppm)
H        3 Eigenvector sigma_xx       0.1956     -0.2317      0.9529
H        3 Eigenvalue  sigma_yy      26.4148 (ppm)
H        3 Eigenvector sigma_yy      -0.9805     -0.0673      0.1849
H        3 Eigenvalue  sigma_zz      32.2918 (ppm)
H        3 Eigenvector sigma_zz       0.0213     -0.9704     -0.2404
 
H        3 Isotropic:       27.3743 (ppm)
H        3 Anisotropy:       7.3762 (ppm)
H        3 Asymmetry:        0.6097
 
============
Atom: H        4
============
H        4 Coordinates     -1.596   15.387    5.826   A
 
TOTAL Shielding Tensor

              28.8678     -0.5900     -3.2250
              -1.0926     28.7550     -1.6244
              -0.9355     -1.1129     26.9517

H        4 Eigenvalue  sigma_xx      30.2010 (ppm)
H        4 Eigenvector sigma_xx      -0.8352     -0.0336      0.5489
H        4 Eigenvalue  sigma_yy      29.4308 (ppm)
H        4 Eigenvector sigma_yy      -0.2392      0.9209     -0.3077
H        4 Eigenvalue  sigma_zz      24.9427 (ppm)
H        4 Eigenvector sigma_zz       0.4951      0.3883      0.7772
 
H        4 Isotropic:       28.1915 (ppm)
H        4 Anisotropy:      -4.8732 (ppm)
H        4 Asymmetry:        0.2371
 
============
Atom: H        5
============
H        5 Coordinates     -1.801   15.945    4.139   A
 
TOTAL Shielding Tensor

              30.9676     -1.9368      2.8177
              -1.1405     26.1856     -1.8904
               3.4096      0.0146     26.3938

H        5 Eigenvalue  sigma_xx      24.7967 (ppm)
H        5 Eigenvector sigma_xx      -0.4169      0.1442      0.8975
H        5 Eigenvalue  sigma_yy      25.7336 (ppm)
H        5 Eigenvector sigma_yy       0.2919      0.9563     -0.0181
H        5 Eigenvalue  sigma_zz      33.0165 (ppm)
H        5 Eigenvector sigma_zz       0.8608     -0.2544      0.4407
 
H        5 Isotropic:       27.8490 (ppm)
H        5 Anisotropy:       7.7513 (ppm)
H        5 Asymmetry:        0.1813
 
============
Atom: H        6
============
H        6 Coordinates      2.703    9.868    6.543   A
 
TOTAL Shielding Tensor

              24.5487     -2.3778      0.1366
              -1.3208     23.2154      0.8099
              -1.5921      0.8732     22.5230

H        6 Eigenvalue  sigma_xx      21.7626 (ppm)
H        6 Eigenvector sigma_xx      -0.3895     -0.7798      0.4901
H        6 Eigenvalue  sigma_yy      22.3557 (ppm)
H        6 Eigenvector sigma_yy       0.4995      0.2682      0.8237
H        6 Eigenvalue  sigma_zz      26.1688 (ppm)
H        6 Eigenvector sigma_zz      -0.7738      0.5657      0.2850
 
H        6 Isotropic:       23.4291 (ppm)
H        6 Anisotropy:       4.1097 (ppm)
H        6 Asymmetry:        0.2165
 
============
Atom: H        7
============
H        7 Coordinates      4.530    8.281    6.068   A
 
TOTAL Shielding Tensor

              22.6797      0.2551     -0.5499
              -1.3522     22.5270      0.1618
              -1.9359      0.1112     22.5554

H        7 Eigenvalue  sigma_xx      21.3040 (ppm)
H        7 Eigenvector sigma_xx      -0.7017     -0.2399     -0.6708
H        7 Eigenvalue  sigma_yy      22.4317 (ppm)
H        7 Eigenvector sigma_yy       0.0617      0.9176     -0.3927
H        7 Eigenvalue  sigma_zz      24.0264 (ppm)
H        7 Eigenvector sigma_zz      -0.7098      0.3169      0.6291
 
H        7 Isotropic:       22.5874 (ppm)
H        7 Anisotropy:       2.1585 (ppm)
H        7 Asymmetry:        0.7836
 
============
Atom: H        8
============
H        8 Coordinates      4.042   12.392    3.318   A
 
TOTAL Shielding Tensor

              23.6998     -2.2168     -1.5228
              -3.8552     23.2943      0.0878
              -2.1077      0.6066     20.4667

H        8 Eigenvalue  sigma_xx      19.2922 (ppm)
H        8 Eigenvector sigma_xx      -0.5547     -0.3555     -0.7522
H        8 Eigenvalue  sigma_yy      21.2417 (ppm)
H        8 Eigenvector sigma_yy       0.3929      0.6850     -0.6135
H        8 Eigenvalue  sigma_zz      26.9269 (ppm)
H        8 Eigenvector sigma_zz       0.7334     -0.6359     -0.2403
 
H        8 Isotropic:       22.4869 (ppm)
H        8 Anisotropy:       6.6599 (ppm)
H        8 Asymmetry:        0.4391
 
============
Atom: H        9
============
H        9 Coordinates      5.879   10.810    2.847   A
 
TOTAL Shielding Tensor

              22.7589     -1.4584      0.8197
              -1.0501     23.9168     -0.4825
              -0.9140     -0.2949     22.6282

H        9 Eigenvalue  sigma_xx      21.8708 (ppm)
H        9 Eigenvector sigma_xx       0.7776      0.5384      0.3247
H        9 Eigenvalue  sigma_yy      22.6706 (ppm)
H        9 Eigenvector sigma_yy      -0.3492     -0.0597      0.9352
H        9 Eigenvalue  sigma_zz      24.7624 (ppm)
H        9 Eigenvector sigma_zz      -0.5229      0.8406     -0.1415
 
H        9 Isotropic:       23.1013 (ppm)
H        9 Anisotropy:       2.4917 (ppm)
H        9 Asymmetry:        0.4815
 
============
Atom: H       10
============
H       10 Coordinates     -1.604  -11.730   -6.100   A
 
TOTAL Shielding Tensor

              19.9964      0.1256     -5.0538
              -0.2642     19.8574     -3.1370
              -2.9883     -5.0905     21.6944

H       10 Eigenvalue  sigma_xx      14.9492 (ppm)
H       10 Eigenvector sigma_xx       0.5245      0.5512      0.6489
H       10 Eigenvalue  sigma_yy      19.9979 (ppm)
H       10 Eigenvector sigma_yy       0.7175     -0.6965      0.0117
H       10 Eigenvalue  sigma_zz      26.6010 (ppm)
H       10 Eigenvector sigma_zz      -0.4584     -0.4594      0.7608
 
H       10 Isotropic:       20.5161 (ppm)
H       10 Anisotropy:       9.1274 (ppm)
H       10 Asymmetry:        0.8297
 
============
Atom: H       11
============
H       11 Coordinates     -1.490  -14.819   -3.301   A
 
TOTAL Shielding Tensor

              15.9867    -13.1631     -3.4020
             -11.9862     16.8437     -3.0102
              -2.6697     -3.5751      5.9598

H       11 Eigenvalue  sigma_xx       0.2998 (ppm)
H       11 Eigenvector sigma_xx       0.5603      0.5492      0.6200
H       11 Eigenvalue  sigma_yy       9.4903 (ppm)
H       11 Eigenvector sigma_yy      -0.4530     -0.4235      0.7845
H       11 Eigenvalue  sigma_zz      29.0001 (ppm)
H       11 Eigenvector sigma_zz      -0.6934      0.7204     -0.0116
 
H       11 Isotropic:       12.9301 (ppm)
H       11 Anisotropy:      24.1050 (ppm)
H       11 Asymmetry:        0.5719
 
============
Atom: H       12
============
H       12 Coordinates      0.745  -16.842   -5.215   A
 
TOTAL Shielding Tensor

              26.3028     -0.2347     -0.8015
               0.2641     31.7886      1.1865
              -0.3762      2.8795     24.0317

H       12 Eigenvalue  sigma_xx      23.4164 (ppm)
H       12 Eigenvector sigma_xx       0.1956     -0.2317      0.9529
H       12 Eigenvalue  sigma_yy      26.4148 (ppm)
H       12 Eigenvector sigma_yy      -0.9805     -0.0673      0.1849
H       12 Eigenvalue  sigma_zz      32.2918 (ppm)
H       12 Eigenvector sigma_zz       0.0213     -0.9704     -0.2404
 
H       12 Isotropic:       27.3743 (ppm)
H       12 Anisotropy:       7.3762 (ppm)
H       12 Asymmetry:        0.6097
 
============
Atom: H       13
============
H       13 Coordinates      1.596  -15.387   -5.826   A
 
TOTAL Shielding Tensor

              28.8678     -0.5900     -3.2250
              -1.0926     28.7550     -1.6244
              -0.9355     -1.1129     26.9517

H       13 Eigenvalue  sigma_xx      30.2010 (ppm)
H       13 Eigenvector sigma_xx      -0.8352     -0.0336      0.5489
H       13 Eigenvalue  sigma_yy      29.4308 (ppm)
H       13 Eigenvector sigma_yy      -0.2392      0.9209     -0.3077
H       13 Eigenvalue  sigma_zz      24.9427 (ppm)
H       13 Eigenvector sigma_zz       0.4951      0.3883      0.7772
 
H       13 Isotropic:       28.1915 (ppm)
H       13 Anisotropy:      -4.8732 (ppm)
H       13 Asymmetry:        0.2371
 
============
Atom: H       14
============
H       14 Coordinates      1.801  -15.945   -4.139   A
 
TOTAL Shielding Tensor

              30.9676     -1.9368      2.8177
              -1.1405     26.1856     -1.8904
               3.4096      0.0146     26.3938

H       14 Eigenvalue  sigma_xx      24.7967 (ppm)
H       14 Eigenvector sigma_xx      -0.4169      0.1442      0.8975
H       14 Eigenvalue  sigma_yy      25.7336 (ppm)
H       14 Eigenvector sigma_yy       0.2919      0.9563     -0.0181
H       14 Eigenvalue  sigma_zz      33.0165 (ppm)
H       14 Eigenvector sigma_zz       0.8608     -0.2544      0.4407
 
H       14 Isotropic:       27.8490 (ppm)
H       14 Anisotropy:       7.7513 (ppm)
H       14 Asymmetry:        0.1813
 
============
Atom: H       15
============
H       15 Coordinates     -2.703   -9.868   -6.543   A
 
TOTAL Shielding Tensor

              24.5487     -2.3778      0.1366
              -1.3208     23.2154      0.8099
              -1.5921      0.8732     22.5230

H       15 Eigenvalue  sigma_xx      21.7626 (ppm)
H       15 Eigenvector sigma_xx      -0.3895     -0.7798      0.4901
H       15 Eigenvalue  sigma_yy      22.3557 (ppm)
H       15 Eigenvector sigma_yy       0.4995      0.2682      0.8237
H       15 Eigenvalue  sigma_zz      26.1688 (ppm)
H       15 Eigenvector sigma_zz      -0.7738      0.5657      0.2850
 
H       15 Isotropic:       23.4291 (ppm)
H       15 Anisotropy:       4.1097 (ppm)
H       15 Asymmetry:        0.2165
 
============
Atom: H       16
============
H       16 Coordinates     -4.530   -8.281   -6.068   A
 
TOTAL Shielding Tensor

              22.6797      0.2551     -0.5499
              -1.3522     22.5270      0.1618
              -1.9359      0.1112     22.5554

H       16 Eigenvalue  sigma_xx      21.3040 (ppm)
H       16 Eigenvector sigma_xx      -0.7017     -0.2399     -0.6708
H       16 Eigenvalue  sigma_yy      22.4317 (ppm)
H       16 Eigenvector sigma_yy       0.0617      0.9176     -0.3927
H       16 Eigenvalue  sigma_zz      24.0264 (ppm)
H       16 Eigenvector sigma_zz      -0.7098      0.3169      0.6291
 
H       16 Isotropic:       22.5874 (ppm)
H       16 Anisotropy:       2.1585 (ppm)
H       16 Asymmetry:        0.7836
 
============
Atom: H       17
============
H       17 Coordinates     -4.042  -12.392   -3.318   A
 
TOTAL Shielding Tensor

              23.6998     -2.2168     -1.5228
              -3.8552     23.2943      0.0878
              -2.1077      0.6066     20.4667

H       17 Eigenvalue  sigma_xx      19.2922 (ppm)
H       17 Eigenvector sigma_xx      -0.5547     -0.3555     -0.7522
H       17 Eigenvalue  sigma_yy      21.2417 (ppm)
H       17 Eigenvector sigma_yy       0.3929      0.6850     -0.6135
H       17 Eigenvalue  sigma_zz      26.9269 (ppm)
H       17 Eigenvector sigma_zz       0.7334     -0.6359     -0.2403
 
H       17 Isotropic:       22.4869 (ppm)
H       17 Anisotropy:       6.6599 (ppm)
H       17 Asymmetry:        0.4391
 
============
Atom: H       18
============
H       18 Coordinates     -5.879  -10.810   -2.847   A
 
TOTAL Shielding Tensor

              22.7589     -1.4584      0.8197
              -1.0501     23.9168     -0.4825
              -0.9140     -0.2949     22.6282

H       18 Eigenvalue  sigma_xx      21.8708 (ppm)
H       18 Eigenvector sigma_xx       0.7776      0.5384      0.3247
H       18 Eigenvalue  sigma_yy      22.6706 (ppm)
H       18 Eigenvector sigma_yy      -0.3492     -0.0597      0.9352
H       18 Eigenvalue  sigma_zz      24.7624 (ppm)
H       18 Eigenvector sigma_zz      -0.5229      0.8406     -0.1415
 
H       18 Isotropic:       23.1013 (ppm)
H       18 Anisotropy:       2.4917 (ppm)
H       18 Asymmetry:        0.4815
 
============
Atom: C        1
============
C        1 Coordinates      6.406    8.464    4.082   A
 
TOTAL Shielding Tensor

              28.7211      1.0958     -1.8009
               0.6690     29.9790     -5.3757
              -2.8965     -5.9422     30.4665

C        1 Eigenvalue  sigma_xx      24.3117 (ppm)
C        1 Eigenvector sigma_xx       0.2423      0.6664      0.7052
C        1 Eigenvalue  sigma_yy      28.2832 (ppm)
C        1 Eigenvector sigma_yy       0.9276     -0.3722      0.0331
C        1 Eigenvalue  sigma_zz      36.5717 (ppm)
C        1 Eigenvector sigma_zz      -0.2845     -0.6461      0.7083
 
C        1 Isotropic:       29.7222 (ppm)
C        1 Anisotropy:      10.2742 (ppm)
C        1 Asymmetry:        0.5798
 
============
Atom: C        2
============
C        2 Coordinates      5.322    9.435    4.419   A
 
TOTAL Shielding Tensor

              32.1600     71.1165     55.6417
              67.2735     31.8278     27.3433
              54.1580     30.5916     74.0946

C        2 Eigenvalue  sigma_xx     -40.8992 (ppm)
C        2 Eigenvector sigma_xx       0.7483     -0.6332     -0.1977
C        2 Eigenvalue  sigma_yy      29.7855 (ppm)
C        2 Eigenvector sigma_yy       0.2978      0.5870     -0.7528
C        2 Eigenvalue  sigma_zz     149.1961 (ppm)
C        2 Eigenvector sigma_zz       0.5927      0.5044      0.6279
 
C        2 Isotropic:       46.0275 (ppm)
C        2 Anisotropy:     154.7529 (ppm)
C        2 Asymmetry:        0.6851
 
============
Atom: C        3
============
C        3 Coordinates      4.424    9.174    5.458   A
 
TOTAL Shielding Tensor

              69.6735     50.0767     57.6481
              46.4013      7.0760     84.6533
              57.7238     80.9323     52.7427

C        3 Eigenvalue  sigma_xx     -56.1008 (ppm)
C        3 Eigenvector sigma_xx      -0.0368      0.8047     -0.5926
C        3 Eigenvalue  sigma_yy      14.2624 (ppm)
C        3 Eigenvector sigma_yy       0.8033     -0.3289     -0.4966
C        3 Eigenvalue  sigma_zz     171.3306 (ppm)
C        3 Eigenvector sigma_zz       0.5945      0.4943      0.6343
 
C        3 Isotropic:       43.1641 (ppm)
C        3 Anisotropy:     192.2498 (ppm)
C        3 Asymmetry:        0.5490
 
============
Atom: C        4
============
C        4 Coordinates      3.395   10.064    5.725   A
 
TOTAL Shielding Tensor

              50.5249     31.5603     84.5013
              32.1976     52.6897     60.5153
              78.5815     54.6887     47.9229

C        4 Eigenvalue  sigma_xx     -37.5750 (ppm)
C        4 Eigenvector sigma_xx       0.6000      0.2689     -0.7534
C        4 Eigenvalue  sigma_yy      22.3354 (ppm)
C        4 Eigenvector sigma_yy       0.5427     -0.8288      0.1364
C        4 Eigenvalue  sigma_zz     166.3771 (ppm)
C        4 Eigenvector sigma_zz       0.5878      0.4907      0.6432
 
C        4 Isotropic:       50.3792 (ppm)
C        4 Anisotropy:     173.9969 (ppm)
C        4 Asymmetry:        0.5165
 
============
Atom: C        5
============
C        5 Coordinates      3.234   11.230    4.953   A
 
TOTAL Shielding Tensor

               9.2138     73.5875     54.2989
              74.4191     13.0265     26.2898
              54.9818     29.2807     56.4814

C        5 Eigenvalue  sigma_xx     -66.7623 (ppm)
C        5 Eigenvector sigma_xx       0.7520     -0.6309     -0.1912
C        5 Eigenvalue  sigma_yy      14.1209 (ppm)
C        5 Eigenvector sigma_yy       0.2938      0.5803     -0.7596
C        5 Eigenvalue  sigma_zz     131.3631 (ppm)
C        5 Eigenvector sigma_zz       0.5901      0.5150      0.6217
 
C        5 Isotropic:       26.2406 (ppm)
C        5 Anisotropy:     157.6838 (ppm)
C        5 Asymmetry:        0.7694
 
============
Atom: C        6
============
C        6 Coordinates      1.714   13.175    4.640   A
 
TOTAL Shielding Tensor

              -2.1852     47.2302     29.4928
              61.5876    -15.4865     29.3464
              18.7036     38.2353     20.6546

C        6 Eigenvalue  sigma_xx     -64.8793 (ppm)
C        6 Eigenvector sigma_xx      -0.6207      0.7731     -0.1305
C        6 Eigenvalue  sigma_yy      -8.0511 (ppm)
C        6 Eigenvector sigma_yy      -0.5329     -0.2940      0.7934
C        6 Eigenvalue  sigma_zz      75.9133 (ppm)
C        6 Eigenvector sigma_zz      -0.5750     -0.5621     -0.5945
 
C        6 Isotropic:        0.9943 (ppm)
C        6 Anisotropy:     112.3785 (ppm)
C        6 Asymmetry:        0.7585
 
============
Atom: C        7
============
C        7 Coordinates      0.514   13.857    5.148   A
 
TOTAL Shielding Tensor

              89.8018     -3.0447     45.5249
              -7.9342    113.5058     28.5213
              54.9003     21.9237     64.6838

C        7 Eigenvalue  sigma_xx     136.0862 (ppm)
C        7 Eigenvector sigma_xx      -0.5931     -0.5314     -0.6048
C        7 Eigenvalue  sigma_yy     112.2571 (ppm)
C        7 Eigenvector sigma_yy      -0.5614      0.8114     -0.1624
C        7 Eigenvalue  sigma_zz      19.6482 (ppm)
C        7 Eigenvector sigma_zz      -0.5771     -0.2433      0.7796
 
C        7 Isotropic:       89.3305 (ppm)
C        7 Anisotropy:    -104.5235 (ppm)
C        7 Asymmetry:        0.3420
 
============
Atom: C        8
============
C        8 Coordinates      0.073   15.025    4.512   A
 
TOTAL Shielding Tensor

             -34.2923     52.4601     84.7771
              37.8521     -7.3055     58.7780
              97.1837     45.6958    -42.9255

C        8 Eigenvalue  sigma_xx    -130.1460 (ppm)
C        8 Eigenvector sigma_xx      -0.6697     -0.0683      0.7395
C        8 Eigenvalue  sigma_yy     -51.9671 (ppm)
C        8 Eigenvector sigma_yy       0.4459     -0.8332      0.3269
C        8 Eigenvalue  sigma_zz      97.5898 (ppm)
C        8 Eigenvector sigma_zz       0.5938      0.5487      0.5885
 
C        8 Isotropic:      -28.1744 (ppm)
C        8 Anisotropy:     188.6464 (ppm)
C        8 Asymmetry:        0.6216
 
============
Atom: C        9
============
C        9 Coordinates     -1.087   15.828    4.965   A
 
TOTAL Shielding Tensor

             161.9675    -12.9920     -7.9054
             -15.3131    145.2292     10.0463
              -5.4648      8.8704    137.0007

C        9 Eigenvalue  sigma_xx     130.5642 (ppm)
C        9 Eigenvector sigma_xx      -0.1080     -0.6104      0.7847
C        9 Eigenvalue  sigma_yy     140.4891 (ppm)
C        9 Eigenvector sigma_yy       0.5719      0.6075      0.5512
C        9 Eigenvalue  sigma_zz     173.1441 (ppm)
C        9 Eigenvector sigma_zz      -0.8132      0.5083      0.2834
 
C        9 Isotropic:      148.0658 (ppm)
C        9 Anisotropy:      37.6174 (ppm)
C        9 Asymmetry:        0.3958
 
============
Atom: C       10
============
C       10 Coordinates      4.147   11.493    3.915   A
 
TOTAL Shielding Tensor

              69.1295     46.6453     57.3250
              46.4694     20.7626     72.0662
              55.0972     75.2169     59.6367

C       10 Eigenvalue  sigma_xx     -36.0586 (ppm)
C       10 Eigenvector sigma_xx      -0.0367      0.8023     -0.5958
C       10 Eigenvalue  sigma_yy      16.1593 (ppm)
C       10 Eigenvector sigma_yy       0.8078     -0.3272     -0.4903
C       10 Eigenvalue  sigma_zz     169.4281 (ppm)
C       10 Eigenvector sigma_zz       0.5883      0.4993      0.6361
 
C       10 Isotropic:       49.8429 (ppm)
C       10 Anisotropy:     179.3777 (ppm)
C       10 Asymmetry:        0.4367
 
============
Atom: C       11
============
C       11 Coordinates      5.178   10.598    3.656   A
 
TOTAL Shielding Tensor

              41.0733     31.8423     96.5174
              37.0500     44.4051     61.2152
              95.7005     60.5622     38.1793

C       11 Eigenvalue  sigma_xx     -60.9710 (ppm)
C       11 Eigenvector sigma_xx       0.6262      0.2264     -0.7460
C       11 Eigenvalue  sigma_yy      12.8884 (ppm)
C       11 Eigenvector sigma_yy       0.4981     -0.8524      0.1594
C       11 Eigenvalue  sigma_zz     171.7403 (ppm)
C       11 Eigenvector sigma_zz       0.5998      0.4714      0.6465
 
C       11 Isotropic:       41.2192 (ppm)
C       11 Anisotropy:     195.7816 (ppm)
C       11 Asymmetry:        0.5659
 
============
Atom: C       12
============
C       12 Coordinates     -0.213   13.371    6.249   A
 
TOTAL Shielding Tensor

              28.8683     59.9086   -124.0087
              60.8875    -12.0935    -87.2974
            -119.5015    -85.8502    128.5400

C       12 Eigenvalue  sigma_xx     -55.4249 (ppm)
C       12 Eigenvector sigma_xx       0.6398     -0.7659      0.0630
C       12 Eigenvalue  sigma_yy     -51.6441 (ppm)
C       12 Eigenvector sigma_yy       0.5663      0.5253      0.6351
C       12 Eigenvalue  sigma_zz     252.3839 (ppm)
C       12 Eigenvector sigma_zz      -0.5195     -0.3707      0.7699
 
C       12 Isotropic:       48.4383 (ppm)
C       12 Anisotropy:     305.9184 (ppm)
C       12 Asymmetry:        0.0185
 
============
Atom: C       13
============
C       13 Coordinates     -6.406   -8.464   -4.082   A
 
TOTAL Shielding Tensor

              28.7211      1.0958     -1.8009
               0.6690     29.9790     -5.3757
              -2.8965     -5.9422     30.4665

C       13 Eigenvalue  sigma_xx      24.3117 (ppm)
C       13 Eigenvector sigma_xx       0.2423      0.6664      0.7052
C       13 Eigenvalue  sigma_yy      28.2832 (ppm)
C       13 Eigenvector sigma_yy       0.9276     -0.3722      0.0331
C       13 Eigenvalue  sigma_zz      36.5717 (ppm)
C       13 Eigenvector sigma_zz      -0.2845     -0.6461      0.7083
 
C       13 Isotropic:       29.7222 (ppm)
C       13 Anisotropy:      10.2742 (ppm)
C       13 Asymmetry:        0.5798
 
============
Atom: C       14
============
C       14 Coordinates     -5.322   -9.435   -4.419   A
 
TOTAL Shielding Tensor

              32.1600     71.1165     55.6417
              67.2735     31.8278     27.3433
              54.1580     30.5916     74.0946

C       14 Eigenvalue  sigma_xx     -40.8992 (ppm)
C       14 Eigenvector sigma_xx       0.7483     -0.6332     -0.1977
C       14 Eigenvalue  sigma_yy      29.7855 (ppm)
C       14 Eigenvector sigma_yy       0.2978      0.5870     -0.7528
C       14 Eigenvalue  sigma_zz     149.1961 (ppm)
C       14 Eigenvector sigma_zz       0.5927      0.5044      0.6279
 
C       14 Isotropic:       46.0275 (ppm)
C       14 Anisotropy:     154.7529 (ppm)
C       14 Asymmetry:        0.6851
 
============
Atom: C       15
============
C       15 Coordinates     -4.424   -9.174   -5.458   A
 
TOTAL Shielding Tensor

              69.6735     50.0767     57.6481
              46.4013      7.0760     84.6533
              57.7238     80.9323     52.7427

C       15 Eigenvalue  sigma_xx     -56.1008 (ppm)
C       15 Eigenvector sigma_xx      -0.0368      0.8047     -0.5926
C       15 Eigenvalue  sigma_yy      14.2624 (ppm)
C       15 Eigenvector sigma_yy       0.8033     -0.3289     -0.4966
C       15 Eigenvalue  sigma_zz     171.3306 (ppm)
C       15 Eigenvector sigma_zz       0.5945      0.4943      0.6343
 
C       15 Isotropic:       43.1641 (ppm)
C       15 Anisotropy:     192.2498 (ppm)
C       15 Asymmetry:        0.5490
 
============
Atom: C       16
============
C       16 Coordinates     -3.395  -10.064   -5.725   A
 
TOTAL Shielding Tensor

              50.5249     31.5603     84.5013
              32.1976     52.6897     60.5153
              78.5815     54.6887     47.9229

C       16 Eigenvalue  sigma_xx     -37.5750 (ppm)
C       16 Eigenvector sigma_xx       0.6000      0.2689     -0.7534
C       16 Eigenvalue  sigma_yy      22.3354 (ppm)
C       16 Eigenvector sigma_yy       0.5427     -0.8288      0.1364
C       16 Eigenvalue  sigma_zz     166.3771 (ppm)
C       16 Eigenvector sigma_zz       0.5878      0.4907      0.6432
 
C       16 Isotropic:       50.3792 (ppm)
C       16 Anisotropy:     173.9969 (ppm)
C       16 Asymmetry:        0.5165
 
============
Atom: C       17
============
C       17 Coordinates     -3.234  -11.230   -4.953   A
 
TOTAL Shielding Tensor

               9.2138     73.5875     54.2989
              74.4191     13.0265     26.2898
              54.9818     29.2807     56.4814

C       17 Eigenvalue  sigma_xx     -66.7623 (ppm)
C       17 Eigenvector sigma_xx       0.7520     -0.6309     -0.1912
C       17 Eigenvalue  sigma_yy      14.1209 (ppm)
C       17 Eigenvector sigma_yy       0.2938      0.5803     -0.7596
C       17 Eigenvalue  sigma_zz     131.3631 (ppm)
C       17 Eigenvector sigma_zz       0.5901      0.5150      0.6217
 
C       17 Isotropic:       26.2406 (ppm)
C       17 Anisotropy:     157.6838 (ppm)
C       17 Asymmetry:        0.7694
 
============
Atom: C       18
============
C       18 Coordinates     -1.714  -13.175   -4.640   A
 
TOTAL Shielding Tensor

              -2.1852     47.2302     29.4928
              61.5876    -15.4865     29.3464
              18.7036     38.2353     20.6546

C       18 Eigenvalue  sigma_xx     -64.8793 (ppm)
C       18 Eigenvector sigma_xx      -0.6207      0.7731     -0.1305
C       18 Eigenvalue  sigma_yy      -8.0511 (ppm)
C       18 Eigenvector sigma_yy      -0.5329     -0.2940      0.7934
C       18 Eigenvalue  sigma_zz      75.9133 (ppm)
C       18 Eigenvector sigma_zz      -0.5750     -0.5621     -0.5945
 
C       18 Isotropic:        0.9943 (ppm)
C       18 Anisotropy:     112.3785 (ppm)
C       18 Asymmetry:        0.7585
 
============
Atom: C       19
============
C       19 Coordinates     -0.514  -13.857   -5.148   A
 
TOTAL Shielding Tensor

              89.8018     -3.0447     45.5249
              -7.9342    113.5058     28.5213
              54.9003     21.9237     64.6838

C       19 Eigenvalue  sigma_xx     136.0862 (ppm)
C       19 Eigenvector sigma_xx      -0.5931     -0.5314     -0.6048
C       19 Eigenvalue  sigma_yy     112.2571 (ppm)
C       19 Eigenvector sigma_yy      -0.5614      0.8114     -0.1624
C       19 Eigenvalue  sigma_zz      19.6482 (ppm)
C       19 Eigenvector sigma_zz      -0.5771     -0.2433      0.7796
 
C       19 Isotropic:       89.3305 (ppm)
C       19 Anisotropy:    -104.5235 (ppm)
C       19 Asymmetry:        0.3420
 
============
Atom: C       20
============
C       20 Coordinates     -0.073  -15.025   -4.512   A
 
TOTAL Shielding Tensor

             -34.2923     52.4601     84.7771
              37.8521     -7.3055     58.7780
              97.1837     45.6958    -42.9255

C       20 Eigenvalue  sigma_xx    -130.1460 (ppm)
C       20 Eigenvector sigma_xx      -0.6697     -0.0683      0.7395
C       20 Eigenvalue  sigma_yy     -51.9671 (ppm)
C       20 Eigenvector sigma_yy       0.4459     -0.8332      0.3269
C       20 Eigenvalue  sigma_zz      97.5898 (ppm)
C       20 Eigenvector sigma_zz       0.5938      0.5487      0.5885
 
C       20 Isotropic:      -28.1744 (ppm)
C       20 Anisotropy:     188.6464 (ppm)
C       20 Asymmetry:        0.6216
 
============
Atom: C       21
============
C       21 Coordinates      1.087  -15.828   -4.965   A
 
TOTAL Shielding Tensor

             161.9675    -12.9920     -7.9054
             -15.3131    145.2292     10.0463
              -5.4648      8.8704    137.0007

C       21 Eigenvalue  sigma_xx     130.5642 (ppm)
C       21 Eigenvector sigma_xx      -0.1080     -0.6104      0.7847
C       21 Eigenvalue  sigma_yy     140.4891 (ppm)
C       21 Eigenvector sigma_yy       0.5719      0.6075      0.5512
C       21 Eigenvalue  sigma_zz     173.1441 (ppm)
C       21 Eigenvector sigma_zz      -0.8132      0.5083      0.2834
 
C       21 Isotropic:      148.0658 (ppm)
C       21 Anisotropy:      37.6174 (ppm)
C       21 Asymmetry:        0.3958
 
============
Atom: C       22
============
C       22 Coordinates     -4.147  -11.493   -3.915   A
 
TOTAL Shielding Tensor

              69.1295     46.6453     57.3250
              46.4694     20.7626     72.0662
              55.0972     75.2169     59.6367

C       22 Eigenvalue  sigma_xx     -36.0586 (ppm)
C       22 Eigenvector sigma_xx      -0.0367      0.8023     -0.5958
C       22 Eigenvalue  sigma_yy      16.1593 (ppm)
C       22 Eigenvector sigma_yy       0.8078     -0.3272     -0.4903
C       22 Eigenvalue  sigma_zz     169.4281 (ppm)
C       22 Eigenvector sigma_zz       0.5883      0.4993      0.6361
 
C       22 Isotropic:       49.8429 (ppm)
C       22 Anisotropy:     179.3777 (ppm)
C       22 Asymmetry:        0.4367
 
============
Atom: C       23
============
C       23 Coordinates     -5.178  -10.598   -3.656   A
 
TOTAL Shielding Tensor

              41.0733     31.8423     96.5174
              37.0500     44.4051     61.2152
              95.7005     60.5622     38.1793

C       23 Eigenvalue  sigma_xx     -60.9710 (ppm)
C       23 Eigenvector sigma_xx       0.6262      0.2264     -0.7460
C       23 Eigenvalue  sigma_yy      12.8884 (ppm)
C       23 Eigenvector sigma_yy       0.4981     -0.8524      0.1594
C       23 Eigenvalue  sigma_zz     171.7403 (ppm)
C       23 Eigenvector sigma_zz       0.5998      0.4714      0.6465
 
C       23 Isotropic:       41.2192 (ppm)
C       23 Anisotropy:     195.7816 (ppm)
C       23 Asymmetry:        0.5659
 
============
Atom: C       24
============
C       24 Coordinates      0.213  -13.371   -6.249   A
 
TOTAL Shielding Tensor

              28.8683     59.9086   -124.0087
              60.8875    -12.0935    -87.2974
            -119.5015    -85.8502    128.5400

C       24 Eigenvalue  sigma_xx     -55.4249 (ppm)
C       24 Eigenvector sigma_xx       0.6398     -0.7659      0.0630
C       24 Eigenvalue  sigma_yy     -51.6441 (ppm)
C       24 Eigenvector sigma_yy       0.5663      0.5253      0.6351
C       24 Eigenvalue  sigma_zz     252.3839 (ppm)
C       24 Eigenvector sigma_zz      -0.5195     -0.3707      0.7699
 
C       24 Isotropic:       48.4383 (ppm)
C       24 Anisotropy:     305.9184 (ppm)
C       24 Asymmetry:        0.0185
 
============
Atom: N        1
============
N        1 Coordinates      2.153   12.062    5.292   A
 
TOTAL Shielding Tensor

              81.9415      5.7153     67.6923
             -13.5698    125.7451     43.4712
              87.4887     19.3887     56.2952

N        1 Eigenvalue  sigma_xx     158.3411 (ppm)
N        1 Eigenvector sigma_xx      -0.5957     -0.5192     -0.6129
N        1 Eigenvalue  sigma_yy     120.2392 (ppm)
N        1 Eigenvector sigma_yy      -0.5107      0.8338     -0.2099
N        1 Eigenvalue  sigma_zz     -14.5985 (ppm)
N        1 Eigenvector sigma_zz      -0.6199     -0.1880      0.7618
 
N        1 Isotropic:       87.9939 (ppm)
N        1 Anisotropy:    -153.8886 (ppm)
N        1 Asymmetry:        0.3714
 
============
Atom: N        2
============
N        2 Coordinates     -0.825   12.950    7.151   A
 
TOTAL Shielding Tensor

             -65.0077     20.2193   -155.4844
              11.2657   -109.4520   -106.6479
            -147.2376   -113.9835      7.4588

N        2 Eigenvalue  sigma_xx    -221.2196 (ppm)
N        2 Eigenvector sigma_xx      -0.5554     -0.5433     -0.6297
N        2 Eigenvalue  sigma_yy    -107.9990 (ppm)
N        2 Eigenvector sigma_yy      -0.6350      0.7659     -0.1007
N        2 Eigenvalue  sigma_zz     162.2176 (ppm)
N        2 Eigenvector sigma_zz      -0.5370     -0.3439      0.7703
 
N        2 Isotropic:      -55.6670 (ppm)
N        2 Anisotropy:     326.8269 (ppm)
N        2 Asymmetry:        0.5196
 
============
Atom: N        3
============
N        3 Coordinates     -2.153  -12.062   -5.292   A
 
TOTAL Shielding Tensor

              81.9415      5.7153     67.6923
             -13.5698    125.7451     43.4712
              87.4887     19.3887     56.2952

N        3 Eigenvalue  sigma_xx     158.3411 (ppm)
N        3 Eigenvector sigma_xx      -0.5957     -0.5192     -0.6129
N        3 Eigenvalue  sigma_yy     120.2392 (ppm)
N        3 Eigenvector sigma_yy      -0.5107      0.8338     -0.2099
N        3 Eigenvalue  sigma_zz     -14.5985 (ppm)
N        3 Eigenvector sigma_zz      -0.6199     -0.1880      0.7618
 
N        3 Isotropic:       87.9939 (ppm)
N        3 Anisotropy:    -153.8886 (ppm)
N        3 Asymmetry:        0.3714
 
============
Atom: N        4
============
N        4 Coordinates      0.825  -12.950   -7.151   A
 
TOTAL Shielding Tensor

             -65.0077     20.2193   -155.4844
              11.2657   -109.4520   -106.6479
            -147.2376   -113.9835      7.4588

N        4 Eigenvalue  sigma_xx    -221.2196 (ppm)
N        4 Eigenvector sigma_xx      -0.5554     -0.5433     -0.6297
N        4 Eigenvalue  sigma_yy    -107.9990 (ppm)
N        4 Eigenvector sigma_yy      -0.6350      0.7659     -0.1007
N        4 Eigenvalue  sigma_zz     162.2176 (ppm)
N        4 Eigenvector sigma_zz      -0.5370     -0.3439      0.7703
 
N        4 Isotropic:      -55.6670 (ppm)
N        4 Anisotropy:     326.8269 (ppm)
N        4 Asymmetry:        0.5196
 
============
Atom: O        1
============
O        1 Coordinates      0.700   15.490    3.459   A
 
TOTAL Shielding Tensor

              51.4110    167.3515    122.3277
             133.9828     53.4052    115.9424
             166.1270     99.9085     72.1083

O        1 Eigenvalue  sigma_xx    -107.2202 (ppm)
O        1 Eigenvector sigma_xx       0.7887     -0.5265     -0.3175
O        1 Eigenvalue  sigma_yy     -43.8437 (ppm)
O        1 Eigenvector sigma_yy      -0.1256     -0.6434      0.7551
O        1 Eigenvalue  sigma_zz     327.9884 (ppm)
O        1 Eigenvector sigma_zz       0.6018      0.5557      0.5736
 
O        1 Isotropic:       58.9748 (ppm)
O        1 Anisotropy:     403.5204 (ppm)
O        1 Asymmetry:        0.2356
 
============
Atom: O        2
============
O        2 Coordinates      2.302   13.640    3.623   A
 
TOTAL Shielding Tensor

              28.9467    105.7313    167.5749
             134.3551    -22.4218    198.0601
             144.3172    201.2937    -24.2716

O        2 Eigenvalue  sigma_xx    -227.1529 (ppm)
O        2 Eigenvector sigma_xx      -0.1573     -0.6407      0.7515
O        2 Eigenvalue  sigma_yy    -102.1864 (ppm)
O        2 Eigenvector sigma_yy      -0.8068      0.5222      0.2764
O        2 Eigenvalue  sigma_zz     311.5927 (ppm)
O        2 Eigenvector sigma_zz      -0.5695     -0.5628     -0.5990
 
O        2 Isotropic:       -5.9155 (ppm)
O        2 Anisotropy:     476.2624 (ppm)
O        2 Asymmetry:        0.3936
 
============
Atom: O        3
============
O        3 Coordinates     -0.700  -15.490   -3.459   A
 
TOTAL Shielding Tensor

              51.4110    167.3515    122.3277
             133.9828     53.4052    115.9424
             166.1270     99.9085     72.1083

O        3 Eigenvalue  sigma_xx    -107.2202 (ppm)
O        3 Eigenvector sigma_xx       0.7887     -0.5265     -0.3175
O        3 Eigenvalue  sigma_yy     -43.8437 (ppm)
O        3 Eigenvector sigma_yy      -0.1256     -0.6434      0.7551
O        3 Eigenvalue  sigma_zz     327.9884 (ppm)
O        3 Eigenvector sigma_zz       0.6018      0.5557      0.5736
 
O        3 Isotropic:       58.9748 (ppm)
O        3 Anisotropy:     403.5204 (ppm)
O        3 Asymmetry:        0.2356
 
============
Atom: O        4
============
O        4 Coordinates     -2.302  -13.640   -3.623   A
 
TOTAL Shielding Tensor

              28.9467    105.7313    167.5749
             134.3551    -22.4218    198.0601
             144.3172    201.2937    -24.2716

O        4 Eigenvalue  sigma_xx    -227.1529 (ppm)
O        4 Eigenvector sigma_xx      -0.1573     -0.6407      0.7515
O        4 Eigenvalue  sigma_yy    -102.1864 (ppm)
O        4 Eigenvector sigma_yy      -0.8068      0.5222      0.2764
O        4 Eigenvalue  sigma_zz     311.5927 (ppm)
O        4 Eigenvector sigma_zz      -0.5695     -0.5628     -0.5990
 
O        4 Isotropic:       -5.9155 (ppm)
O        4 Anisotropy:     476.2624 (ppm)
O        4 Asymmetry:        0.3936
 
============
Atom: F        1
============
F        1 Coordinates      7.576    9.089    3.755   A
 
TOTAL Shielding Tensor

             268.6601     68.1066    -18.6705
              44.0629    144.4701    -13.7547
             -19.4198     -4.7803    196.1249

F        1 Eigenvalue  sigma_xx     122.8450 (ppm)
F        1 Eigenvector sigma_xx       0.3560     -0.9342     -0.0256
F        1 Eigenvalue  sigma_yy     191.6553 (ppm)
F        1 Eigenvector sigma_yy       0.2045      0.0511      0.9775
F        1 Eigenvalue  sigma_zz     294.7548 (ppm)
F        1 Eigenvector sigma_zz      -0.9118     -0.3532      0.2093
 
F        1 Isotropic:      203.0851 (ppm)
F        1 Anisotropy:     137.5047 (ppm)
F        1 Asymmetry:        0.7506
 
============
Atom: F        2
============
F        2 Coordinates      6.694    7.602    5.099   A
 
TOTAL Shielding Tensor

             177.1371      4.5298     72.0607
               4.1590    242.7194    -57.3037
              45.7478    -48.1202    235.8019

F        2 Eigenvalue  sigma_xx     304.6373 (ppm)
F        2 Eigenvector sigma_xx      -0.3181      0.6015     -0.7328
F        2 Eigenvalue  sigma_yy     220.3173 (ppm)
F        2 Eigenvector sigma_yy       0.5673      0.7401      0.3613
F        2 Eigenvalue  sigma_zz     130.7039 (ppm)
F        2 Eigenvector sigma_zz       0.7596     -0.3008     -0.5766
 
F        2 Isotropic:      218.5528 (ppm)
F        2 Anisotropy:    -131.7733 (ppm)
F        2 Asymmetry:        0.9598
 
============
Atom: F        3
============
F        3 Coordinates      6.090    7.679    3.003   A
 
TOTAL Shielding Tensor

             101.0550     27.9646    -11.9398
              28.3825    209.5066     58.7745
              -7.2382     53.9472    239.1493

F        3 Eigenvalue  sigma_xx      90.1259 (ppm)
F        3 Eigenvector sigma_xx       0.9365     -0.3037      0.1751
F        3 Eigenvalue  sigma_yy     176.4531 (ppm)
F        3 Eigenvector sigma_yy       0.3463      0.7234     -0.5973
F        3 Eigenvalue  sigma_zz     283.1317 (ppm)
F        3 Eigenvector sigma_zz       0.0547      0.6201      0.7826
 
F        3 Isotropic:      183.2369 (ppm)
F        3 Anisotropy:     149.8422 (ppm)
F        3 Asymmetry:        0.8642
 
============
Atom: F        4
============
F        4 Coordinates     -7.576   -9.089   -3.755   A
 
TOTAL Shielding Tensor

             268.6601     68.1066    -18.6705
              44.0629    144.4701    -13.7547
             -19.4198     -4.7803    196.1249

F        4 Eigenvalue  sigma_xx     122.8450 (ppm)
F        4 Eigenvector sigma_xx       0.3560     -0.9342     -0.0256
F        4 Eigenvalue  sigma_yy     191.6553 (ppm)
F        4 Eigenvector sigma_yy       0.2045      0.0511      0.9775
F        4 Eigenvalue  sigma_zz     294.7548 (ppm)
F        4 Eigenvector sigma_zz      -0.9118     -0.3532      0.2093
 
F        4 Isotropic:      203.0851 (ppm)
F        4 Anisotropy:     137.5047 (ppm)
F        4 Asymmetry:        0.7506
 
============
Atom: F        5
============
F        5 Coordinates     -6.694   -7.602   -5.099   A
 
TOTAL Shielding Tensor

             177.1371      4.5298     72.0607
               4.1590    242.7194    -57.3037
              45.7478    -48.1202    235.8019

F        5 Eigenvalue  sigma_xx     304.6373 (ppm)
F        5 Eigenvector sigma_xx      -0.3181      0.6015     -0.7328
F        5 Eigenvalue  sigma_yy     220.3173 (ppm)
F        5 Eigenvector sigma_yy       0.5673      0.7401      0.3613
F        5 Eigenvalue  sigma_zz     130.7039 (ppm)
F        5 Eigenvector sigma_zz       0.7596     -0.3008     -0.5766
 
F        5 Isotropic:      218.5528 (ppm)
F        5 Anisotropy:    -131.7733 (ppm)
F        5 Asymmetry:        0.9598
 
============
Atom: F        6
============
F        6 Coordinates     -6.090   -7.679   -3.003   A
 
TOTAL Shielding Tensor

             101.0550     27.9646    -11.9398
              28.3825    209.5066     58.7745
              -7.2382     53.9472    239.1493

F        6 Eigenvalue  sigma_xx      90.1259 (ppm)
F        6 Eigenvector sigma_xx       0.9365     -0.3037      0.1751
F        6 Eigenvalue  sigma_yy     176.4531 (ppm)
F        6 Eigenvector sigma_yy       0.3463      0.7234     -0.5973
F        6 Eigenvalue  sigma_zz     283.1317 (ppm)
F        6 Eigenvector sigma_zz       0.0547      0.6201      0.7826
 
F        6 Isotropic:      183.2369 (ppm)
F        6 Anisotropy:     149.8422 (ppm)
F        6 Asymmetry:        0.8642
 
==========================================================================
  Using the following values of the electric quadrupole moment            
  H      Isotope   2             Q =    0.0029 Barn
  C      Isotope  11             Q =    0.0333 Barn
  N      Isotope  14             Q =    0.0204 Barn
  O      Isotope  17             Q =   -0.0256 Barn
  F      No EFG isotope defined. Q =    1.0000 Barn
==========================================================================
 
============
Atom: H        1
============
H        1 Coordinates      1.604   11.730    6.100   A
 
TOTAL tensor

              -0.0136      0.0450     -0.1948
               0.0450     -0.0974     -0.1156
              -0.1948     -0.1156      0.1110

H        1 Eigenvalue  V_xx      -0.1130      
H        1 Eigenvector V_xx      -0.6156      0.7764     -0.1347
H        1 Eigenvalue  V_yy      -0.1775      
H        1 Eigenvector V_yy      -0.5684     -0.5559     -0.6066
H        1 Eigenvalue  V_zz       0.2905      
H        1 Eigenvector V_zz      -0.5458     -0.2969      0.7836
 
H        1 Cq:        0.1952 (MHz)
H        1 Eta:       0.2217
============
Atom: H        2
============
H        2 Coordinates      1.490   14.819    3.301   A
 
TOTAL tensor

               0.0655     -0.1118     -0.0645
              -0.1118     -0.0068      0.0215
              -0.0645      0.0215     -0.0586

H        2 Eigenvalue  V_xx      -0.0623      
H        2 Eigenvector V_xx       0.1656      0.6280     -0.7604
H        2 Eigenvalue  V_yy      -0.1033      
H        2 Eigenvector V_yy      -0.5910     -0.5540     -0.5863
H        2 Eigenvalue  V_zz       0.1657      
H        2 Eigenvector V_zz       0.7895     -0.5464     -0.2794
 
H        2 Cq:        0.1113 (MHz)
H        2 Eta:       0.2475
============
Atom: H        3
============
H        3 Coordinates     -0.745   16.842    5.215   A
 
TOTAL tensor

              -0.0894      0.1169      0.0264
               0.1169      0.2055      0.0919
               0.0264      0.0919     -0.1161

H        3 Eigenvalue  V_xx      -0.1279      
H        3 Eigenvector V_xx      -0.8979      0.2078      0.3880
H        3 Eigenvalue  V_yy      -0.1420      
H        3 Eigenvector V_yy       0.3062     -0.3384      0.8898
H        3 Eigenvalue  V_zz       0.2698      
H        3 Eigenvector V_zz      -0.3162     -0.9178     -0.2403
 
H        3 Cq:        0.1813 (MHz)
H        3 Eta:       0.0522
============
Atom: H        4
============
H        4 Coordinates     -1.596   15.387    5.826   A
 
TOTAL tensor

              -0.0485      0.0725     -0.1552
               0.0725     -0.0689     -0.1345
              -0.1552     -0.1345      0.1174

H        4 Eigenvalue  V_xx      -0.1320      
H        4 Eigenvector V_xx      -0.6488      0.7609      0.0068
H        4 Eigenvalue  V_yy      -0.1457      
H        4 Eigenvector V_yy      -0.6026     -0.5084     -0.6152
H        4 Eigenvalue  V_zz       0.2777      
H        4 Eigenvector V_zz      -0.4646     -0.4032      0.7884
 
H        4 Cq:        0.1866 (MHz)
H        4 Eta:       0.0495
============
Atom: H        5
============
H        5 Coordinates     -1.801   15.945    4.139   A
 
TOTAL tensor

               0.0381     -0.0301      0.1994
              -0.0301     -0.1361     -0.0291
               0.1994     -0.0291      0.0980

H        5 Eigenvalue  V_xx      -0.1319      
H        5 Eigenvector V_xx      -0.6632      0.4087      0.6271
H        5 Eigenvalue  V_yy      -0.1420      
H        5 Eigenvector V_yy      -0.3713     -0.9071      0.1984
H        5 Eigenvalue  V_zz       0.2739      
H        5 Eigenvector V_zz       0.6499     -0.1013      0.7533
 
H        5 Cq:        0.1840 (MHz)
H        5 Eta:       0.0371
============
Atom: H        6
============
H        6 Coordinates      2.703    9.868    6.543   A
 
TOTAL tensor

               0.0246      0.0425     -0.1989
               0.0425     -0.1167     -0.0651
              -0.1989     -0.0651      0.0922

H        6 Eigenvalue  V_xx      -0.1267      
H        6 Eigenvector V_xx      -0.4832      0.8559     -0.1844
H        6 Eigenvalue  V_yy      -0.1486      
H        6 Eigenvector V_yy      -0.6084     -0.4797     -0.6323
H        6 Eigenvalue  V_zz       0.2753      
H        6 Eigenvector V_zz      -0.6296     -0.1933      0.7525
 
H        6 Cq:        0.1850 (MHz)
H        6 Eta:       0.0795
============
Atom: H        7
============
H        7 Coordinates      4.530    8.281    6.068   A
 
TOTAL tensor

              -0.1354     -0.0384      0.0153
              -0.0384      0.1452     -0.1970
               0.0153     -0.1970     -0.0098

H        7 Eigenvalue  V_xx      -0.1324      
H        7 Eigenvector V_xx       0.7883     -0.2798     -0.5481
H        7 Eigenvalue  V_yy      -0.1509      
H        7 Eigenvector V_yy       0.6078      0.4931      0.6225
H        7 Eigenvalue  V_zz       0.2833      
H        7 Eigenvector V_zz      -0.0961      0.8238     -0.5587
 
H        7 Cq:        0.1904 (MHz)
H        7 Eta:       0.0653
============
Atom: H        8
============
H        8 Coordinates      4.042   12.392    3.318   A
 
TOTAL tensor

              -0.1401     -0.0307      0.0116
              -0.0307      0.1478     -0.2015
               0.0116     -0.2015     -0.0077

H        8 Eigenvalue  V_xx      -0.1362      
H        8 Eigenvector V_xx       0.7786     -0.3049     -0.5485
H        8 Eigenvalue  V_yy      -0.1522      
H        8 Eigenvector V_yy       0.6231      0.4791      0.6182
H        8 Eigenvalue  V_zz       0.2884      
H        8 Eigenvector V_zz      -0.0743      0.8231     -0.5630
 
H        8 Cq:        0.1938 (MHz)
H        8 Eta:       0.0555
============
Atom: H        9
============
H        9 Coordinates      5.879   10.810    2.847   A
 
TOTAL tensor

               0.0302      0.0442     -0.1982
               0.0442     -0.1155     -0.0649
              -0.1982     -0.0649      0.0853

H        9 Eigenvalue  V_xx      -0.1260      
H        9 Eigenvector V_xx      -0.4807      0.8565     -0.1878
H        9 Eigenvalue  V_yy      -0.1474      
H        9 Eigenvector V_yy      -0.5989     -0.4772     -0.6431
H        9 Eigenvalue  V_zz       0.2734      
H        9 Eigenvector V_zz      -0.6405     -0.1967      0.7424
 
H        9 Cq:        0.1837 (MHz)
H        9 Eta:       0.0780
============
Atom: H       10
============
H       10 Coordinates     -1.604  -11.730   -6.100   A
 
TOTAL tensor

              -0.0136      0.0450     -0.1948
               0.0450     -0.0974     -0.1156
              -0.1948     -0.1156      0.1110

H       10 Eigenvalue  V_xx      -0.1130      
H       10 Eigenvector V_xx      -0.6156      0.7764     -0.1347
H       10 Eigenvalue  V_yy      -0.1775      
H       10 Eigenvector V_yy      -0.5684     -0.5559     -0.6066
H       10 Eigenvalue  V_zz       0.2905      
H       10 Eigenvector V_zz      -0.5458     -0.2969      0.7836
 
H       10 Cq:        0.1952 (MHz)
H       10 Eta:       0.2217
============
Atom: H       11
============
H       11 Coordinates     -1.490  -14.819   -3.301   A
 
TOTAL tensor

               0.0655     -0.1118     -0.0645
              -0.1118     -0.0068      0.0215
              -0.0645      0.0215     -0.0586

H       11 Eigenvalue  V_xx      -0.0623      
H       11 Eigenvector V_xx       0.1656      0.6280     -0.7604
H       11 Eigenvalue  V_yy      -0.1033      
H       11 Eigenvector V_yy      -0.5910     -0.5540     -0.5863
H       11 Eigenvalue  V_zz       0.1657      
H       11 Eigenvector V_zz       0.7895     -0.5464     -0.2794
 
H       11 Cq:        0.1113 (MHz)
H       11 Eta:       0.2475
============
Atom: H       12
============
H       12 Coordinates      0.745  -16.842   -5.215   A
 
TOTAL tensor

              -0.0894      0.1169      0.0264
               0.1169      0.2055      0.0919
               0.0264      0.0919     -0.1161

H       12 Eigenvalue  V_xx      -0.1279      
H       12 Eigenvector V_xx      -0.8979      0.2078      0.3880
H       12 Eigenvalue  V_yy      -0.1420      
H       12 Eigenvector V_yy       0.3062     -0.3384      0.8898
H       12 Eigenvalue  V_zz       0.2698      
H       12 Eigenvector V_zz      -0.3162     -0.9178     -0.2403
 
H       12 Cq:        0.1813 (MHz)
H       12 Eta:       0.0522
============
Atom: H       13
============
H       13 Coordinates      1.596  -15.387   -5.826   A
 
TOTAL tensor

              -0.0485      0.0725     -0.1552
               0.0725     -0.0689     -0.1345
              -0.1552     -0.1345      0.1174

H       13 Eigenvalue  V_xx      -0.1320      
H       13 Eigenvector V_xx      -0.6488      0.7609      0.0068
H       13 Eigenvalue  V_yy      -0.1457      
H       13 Eigenvector V_yy      -0.6026     -0.5084     -0.6152
H       13 Eigenvalue  V_zz       0.2777      
H       13 Eigenvector V_zz      -0.4646     -0.4032      0.7884
 
H       13 Cq:        0.1866 (MHz)
H       13 Eta:       0.0495
============
Atom: H       14
============
H       14 Coordinates      1.801  -15.945   -4.139   A
 
TOTAL tensor

               0.0381     -0.0301      0.1994
              -0.0301     -0.1361     -0.0291
               0.1994     -0.0291      0.0980

H       14 Eigenvalue  V_xx      -0.1319      
H       14 Eigenvector V_xx      -0.6632      0.4087      0.6271
H       14 Eigenvalue  V_yy      -0.1420      
H       14 Eigenvector V_yy      -0.3713     -0.9071      0.1984
H       14 Eigenvalue  V_zz       0.2739      
H       14 Eigenvector V_zz       0.6499     -0.1013      0.7533
 
H       14 Cq:        0.1840 (MHz)
H       14 Eta:       0.0371
============
Atom: H       15
============
H       15 Coordinates     -2.703   -9.868   -6.543   A
 
TOTAL tensor

               0.0246      0.0425     -0.1989
               0.0425     -0.1167     -0.0651
              -0.1989     -0.0651      0.0922

H       15 Eigenvalue  V_xx      -0.1267      
H       15 Eigenvector V_xx      -0.4832      0.8559     -0.1844
H       15 Eigenvalue  V_yy      -0.1486      
H       15 Eigenvector V_yy      -0.6084     -0.4797     -0.6323
H       15 Eigenvalue  V_zz       0.2753      
H       15 Eigenvector V_zz      -0.6296     -0.1933      0.7525
 
H       15 Cq:        0.1850 (MHz)
H       15 Eta:       0.0795
============
Atom: H       16
============
H       16 Coordinates     -4.530   -8.281   -6.068   A
 
TOTAL tensor

              -0.1354     -0.0384      0.0153
              -0.0384      0.1452     -0.1970
               0.0153     -0.1970     -0.0098

H       16 Eigenvalue  V_xx      -0.1324      
H       16 Eigenvector V_xx       0.7883     -0.2798     -0.5481
H       16 Eigenvalue  V_yy      -0.1509      
H       16 Eigenvector V_yy       0.6078      0.4931      0.6225
H       16 Eigenvalue  V_zz       0.2833      
H       16 Eigenvector V_zz      -0.0961      0.8238     -0.5587
 
H       16 Cq:        0.1904 (MHz)
H       16 Eta:       0.0653
============
Atom: H       17
============
H       17 Coordinates     -4.042  -12.392   -3.318   A
 
TOTAL tensor

              -0.1401     -0.0307      0.0116
              -0.0307      0.1478     -0.2015
               0.0116     -0.2015     -0.0077

H       17 Eigenvalue  V_xx      -0.1362      
H       17 Eigenvector V_xx       0.7786     -0.3049     -0.5485
H       17 Eigenvalue  V_yy      -0.1522      
H       17 Eigenvector V_yy       0.6231      0.4791      0.6182
H       17 Eigenvalue  V_zz       0.2884      
H       17 Eigenvector V_zz      -0.0743      0.8231     -0.5630
 
H       17 Cq:        0.1938 (MHz)
H       17 Eta:       0.0555
============
Atom: H       18
============
H       18 Coordinates     -5.879  -10.810   -2.847   A
 
TOTAL tensor

               0.0302      0.0442     -0.1982
               0.0442     -0.1155     -0.0649
              -0.1982     -0.0649      0.0853

H       18 Eigenvalue  V_xx      -0.1260      
H       18 Eigenvector V_xx      -0.4807      0.8565     -0.1878
H       18 Eigenvalue  V_yy      -0.1474      
H       18 Eigenvector V_yy      -0.5989     -0.4772     -0.6431
H       18 Eigenvalue  V_zz       0.2734      
H       18 Eigenvector V_zz      -0.6405     -0.1967      0.7424
 
H       18 Cq:        0.1837 (MHz)
H       18 Eta:       0.0780
============
Atom: C        1
============
C        1 Coordinates      6.406    8.464    4.082   A
 
TOTAL tensor

              -0.1396      0.3256      0.1146
               0.3256     -0.0578     -0.1189
               0.1146     -0.1189      0.1974

C        1 Eigenvalue  V_xx       0.2201      
C        1 Eigenvector V_xx       0.6446      0.5127      0.5672
C        1 Eigenvalue  V_yy       0.2475      
C        1 Eigenvector V_yy       0.2430      0.5660     -0.7878
C        1 Eigenvalue  V_zz      -0.4676      
C        1 Eigenvector V_zz       0.7249     -0.6456     -0.2403
 
C        1 Cq:       -3.6554 (MHz)
C        1 Eta:       0.0584
============
Atom: C        2
============
C        2 Coordinates      5.322    9.435    4.419   A
 
TOTAL tensor

               0.0606     -0.0114      0.1100
              -0.0114     -0.0128      0.1595
               0.1100      0.1595     -0.0478

C        2 Eigenvalue  V_xx       0.0450      
C        2 Eigenvector V_xx       0.7611     -0.6253     -0.1723
C        2 Eigenvalue  V_yy       0.1755      
C        2 Eigenvector V_yy      -0.5669     -0.5123     -0.6451
C        2 Eigenvalue  V_zz      -0.2206      
C        2 Eigenvector V_zz       0.3151      0.5887     -0.7444
 
C        2 Cq:       -1.7241 (MHz)
C        2 Eta:       0.5916
============
Atom: C        3
============
C        3 Coordinates      4.424    9.174    5.458   A
 
TOTAL tensor

               0.0148      0.1844      0.2012
               0.1844     -0.0627      0.1747
               0.2012      0.1747      0.0478

C        3 Eigenvalue  V_xx      -0.1655      
C        3 Eigenvector V_xx      -0.5742     -0.2786      0.7698
C        3 Eigenvalue  V_yy      -0.2134      
C        3 Eigenvector V_yy       0.5583     -0.8211      0.1192
C        3 Eigenvalue  V_zz       0.3789      
C        3 Eigenvector V_zz       0.5989      0.4982      0.6270
 
C        3 Cq:        2.9618 (MHz)
C        3 Eta:       0.1265
============
Atom: C        4
============
C        4 Coordinates      3.395   10.064    5.725   A
 
TOTAL tensor

              -0.0150      0.1524      0.1874
               0.1524     -0.0189      0.1216
               0.1874      0.1216      0.0339

C        4 Eigenvalue  V_xx      -0.1169      
C        4 Eigenvector V_xx       0.0074      0.7740     -0.6332
C        4 Eigenvalue  V_yy      -0.1940      
C        4 Eigenvector V_yy      -0.8034      0.3816      0.4571
C        4 Eigenvalue  V_zz       0.3109      
C        4 Eigenvector V_zz       0.5954      0.5053      0.6246
 
C        4 Cq:        2.4308 (MHz)
C        4 Eta:       0.2479
============
Atom: C        5
============
C        5 Coordinates      3.234   11.230    4.953   A
 
TOTAL tensor

               0.1170     -0.0495      0.1487
              -0.0495     -0.0165      0.2549
               0.1487      0.2549     -0.1005

C        5 Eigenvalue  V_xx       0.1215      
C        5 Eigenvector V_xx      -0.7742      0.6072      0.1787
C        5 Eigenvalue  V_yy       0.2400      
C        5 Eigenvector V_yy      -0.5606     -0.5267     -0.6390
C        5 Eigenvalue  V_zz      -0.3615      
C        5 Eigenvector V_zz      -0.2939     -0.5949      0.7482
 
C        5 Cq:       -2.8260 (MHz)
C        5 Eta:       0.3278
============
Atom: C        6
============
C        6 Coordinates      1.714   13.175    4.640   A
 
TOTAL tensor

              -0.0441      0.1600      0.2057
               0.1600      0.0286      0.1226
               0.2057      0.1226      0.0155

C        6 Eigenvalue  V_xx      -0.0939      
C        6 Eigenvector V_xx       0.1664     -0.7973      0.5801
C        6 Eigenvalue  V_yy      -0.2320      
C        6 Eigenvector V_yy      -0.8015      0.2333      0.5505
C        6 Eigenvalue  V_zz       0.3259      
C        6 Eigenvector V_zz       0.5743      0.5566      0.6003
 
C        6 Cq:        2.5479 (MHz)
C        6 Eta:       0.4236
============
Atom: C        7
============
C        7 Coordinates      0.514   13.857    5.148   A
 
TOTAL tensor

               0.0126      0.0050     -0.1129
               0.0050     -0.0589     -0.0488
              -0.1129     -0.0488      0.0463

C        7 Eigenvalue  V_xx      -0.0467      
C        7 Eigenvector V_xx      -0.5524      0.7936     -0.2550
C        7 Eigenvalue  V_yy      -0.1047      
C        7 Eigenvector V_yy      -0.5531     -0.5778     -0.6002
C        7 Eigenvalue  V_zz       0.1514      
C        7 Eigenvector V_zz      -0.6237     -0.1905      0.7581
 
C        7 Cq:        1.1836 (MHz)
C        7 Eta:       0.3837
============
Atom: C        8
============
C        8 Coordinates      0.073   15.025    4.512   A
 
TOTAL tensor

              -0.0286      0.3496      0.1596
               0.3496     -0.1092      0.1624
               0.1596      0.1624      0.1379

C        8 Eigenvalue  V_xx      -0.0277      
C        8 Eigenvector V_xx      -0.4609     -0.3696      0.8068
C        8 Eigenvalue  V_yy      -0.4213      
C        8 Eigenvector V_yy      -0.6576      0.7527     -0.0309
C        8 Eigenvalue  V_zz       0.4490      
C        8 Eigenvector V_zz      -0.5959     -0.5448     -0.5900
 
C        8 Cq:        3.5100 (MHz)
C        8 Eta:       0.8768
============
Atom: C        9
============
C        9 Coordinates     -1.087   15.828    4.965   A
 
TOTAL tensor

               0.0478     -0.0676     -0.0270
              -0.0676     -0.0063      0.0413
              -0.0270      0.0413     -0.0415

C        9 Eigenvalue  V_xx      -0.0355      
C        9 Eigenvector V_xx       0.5992      0.4832      0.6383
C        9 Eigenvalue  V_yy      -0.0722      
C        9 Eigenvector V_yy      -0.2174     -0.6691      0.7107
C        9 Eigenvalue  V_zz       0.1077      
C        9 Eigenvector V_zz      -0.7705      0.5646      0.2959
 
C        9 Cq:        0.8416 (MHz)
C        9 Eta:       0.3405
============
Atom: C       10
============
C       10 Coordinates      4.147   11.493    3.915   A
 
TOTAL tensor

               0.0257      0.1632      0.1490
               0.1632     -0.0836      0.1606
               0.1490      0.1606      0.0579

C       10 Eigenvalue  V_xx      -0.1067      
C       10 Eigenvector V_xx      -0.6917     -0.0926      0.7162
C       10 Eigenvalue  V_yy      -0.2142      
C       10 Eigenvector V_yy      -0.4115      0.8655     -0.2856
C       10 Eigenvalue  V_zz       0.3209      
C       10 Eigenvector V_zz      -0.5935     -0.4922     -0.6368
 
C       10 Cq:        2.5088 (MHz)
C       10 Eta:       0.3352
============
Atom: C       11
============
C       11 Coordinates      5.178   10.598    3.656   A
 
TOTAL tensor

              -0.0048      0.1702      0.2214
               0.1702     -0.0440      0.1631
               0.2214      0.1631      0.0488

C       11 Eigenvalue  V_xx      -0.1671      
C       11 Eigenvector V_xx       0.0359      0.7793     -0.6256
C       11 Eigenvalue  V_yy      -0.2094      
C       11 Eigenvector V_yy      -0.8059      0.3927      0.4430
C       11 Eigenvalue  V_zz       0.3765      
C       11 Eigenvector V_zz       0.5909      0.4883      0.6422
 
C       11 Cq:        2.9430 (MHz)
C       11 Eta:       0.1124
============
Atom: C       12
============
C       12 Coordinates     -0.213   13.371    6.249   A
 
TOTAL tensor

               0.0483     -0.1407      0.2982
              -0.1407      0.1498      0.2119
               0.2982      0.2119     -0.1981

C       12 Eigenvalue  V_xx       0.2474      
C       12 Eigenvector V_xx      -0.8512      0.3150     -0.4199
C       12 Eigenvalue  V_yy       0.2501      
C       12 Eigenvector V_yy      -0.0902     -0.8758     -0.4742
C       12 Eigenvalue  V_zz      -0.4975      
C       12 Eigenvector V_zz      -0.5171     -0.3657      0.7739
 
C       12 Cq:       -3.8893 (MHz)
C       12 Eta:       0.0054
============
Atom: C       13
============
C       13 Coordinates     -6.406   -8.464   -4.082   A
 
TOTAL tensor

              -0.1396      0.3256      0.1146
               0.3256     -0.0578     -0.1189
               0.1146     -0.1189      0.1974

C       13 Eigenvalue  V_xx       0.2201      
C       13 Eigenvector V_xx       0.6446      0.5127      0.5672
C       13 Eigenvalue  V_yy       0.2475      
C       13 Eigenvector V_yy       0.2430      0.5660     -0.7878
C       13 Eigenvalue  V_zz      -0.4676      
C       13 Eigenvector V_zz       0.7249     -0.6456     -0.2403
 
C       13 Cq:       -3.6554 (MHz)
C       13 Eta:       0.0584
============
Atom: C       14
============
C       14 Coordinates     -5.322   -9.435   -4.419   A
 
TOTAL tensor

               0.0606     -0.0114      0.1100
              -0.0114     -0.0128      0.1595
               0.1100      0.1595     -0.0478

C       14 Eigenvalue  V_xx       0.0450      
C       14 Eigenvector V_xx       0.7611     -0.6253     -0.1723
C       14 Eigenvalue  V_yy       0.1755      
C       14 Eigenvector V_yy      -0.5669     -0.5123     -0.6451
C       14 Eigenvalue  V_zz      -0.2206      
C       14 Eigenvector V_zz       0.3151      0.5887     -0.7444
 
C       14 Cq:       -1.7241 (MHz)
C       14 Eta:       0.5916
============
Atom: C       15
============
C       15 Coordinates     -4.424   -9.174   -5.458   A
 
TOTAL tensor

               0.0148      0.1844      0.2012
               0.1844     -0.0627      0.1747
               0.2012      0.1747      0.0478

C       15 Eigenvalue  V_xx      -0.1655      
C       15 Eigenvector V_xx      -0.5742     -0.2786      0.7698
C       15 Eigenvalue  V_yy      -0.2134      
C       15 Eigenvector V_yy       0.5583     -0.8211      0.1192
C       15 Eigenvalue  V_zz       0.3789      
C       15 Eigenvector V_zz       0.5989      0.4982      0.6270
 
C       15 Cq:        2.9618 (MHz)
C       15 Eta:       0.1265
============
Atom: C       16
============
C       16 Coordinates     -3.395  -10.064   -5.725   A
 
TOTAL tensor

              -0.0150      0.1524      0.1874
               0.1524     -0.0189      0.1216
               0.1874      0.1216      0.0339

C       16 Eigenvalue  V_xx      -0.1169      
C       16 Eigenvector V_xx       0.0074      0.7740     -0.6332
C       16 Eigenvalue  V_yy      -0.1940      
C       16 Eigenvector V_yy      -0.8034      0.3816      0.4571
C       16 Eigenvalue  V_zz       0.3109      
C       16 Eigenvector V_zz       0.5954      0.5053      0.6246
 
C       16 Cq:        2.4308 (MHz)
C       16 Eta:       0.2479
============
Atom: C       17
============
C       17 Coordinates     -3.234  -11.230   -4.953   A
 
TOTAL tensor

               0.1170     -0.0495      0.1487
              -0.0495     -0.0165      0.2549
               0.1487      0.2549     -0.1005

C       17 Eigenvalue  V_xx       0.1215      
C       17 Eigenvector V_xx      -0.7742      0.6072      0.1787
C       17 Eigenvalue  V_yy       0.2400      
C       17 Eigenvector V_yy      -0.5606     -0.5267     -0.6390
C       17 Eigenvalue  V_zz      -0.3615      
C       17 Eigenvector V_zz      -0.2939     -0.5949      0.7482
 
C       17 Cq:       -2.8260 (MHz)
C       17 Eta:       0.3278
============
Atom: C       18
============
C       18 Coordinates     -1.714  -13.175   -4.640   A
 
TOTAL tensor

              -0.0441      0.1600      0.2057
               0.1600      0.0286      0.1226
               0.2057      0.1226      0.0155

C       18 Eigenvalue  V_xx      -0.0939      
C       18 Eigenvector V_xx       0.1664     -0.7973      0.5801
C       18 Eigenvalue  V_yy      -0.2320      
C       18 Eigenvector V_yy      -0.8015      0.2333      0.5505
C       18 Eigenvalue  V_zz       0.3259      
C       18 Eigenvector V_zz       0.5743      0.5566      0.6003
 
C       18 Cq:        2.5479 (MHz)
C       18 Eta:       0.4236
============
Atom: C       19
============
C       19 Coordinates     -0.514  -13.857   -5.148   A
 
TOTAL tensor

               0.0126      0.0050     -0.1129
               0.0050     -0.0589     -0.0488
              -0.1129     -0.0488      0.0463

C       19 Eigenvalue  V_xx      -0.0467      
C       19 Eigenvector V_xx      -0.5524      0.7936     -0.2550
C       19 Eigenvalue  V_yy      -0.1047      
C       19 Eigenvector V_yy      -0.5531     -0.5778     -0.6002
C       19 Eigenvalue  V_zz       0.1514      
C       19 Eigenvector V_zz      -0.6237     -0.1905      0.7581
 
C       19 Cq:        1.1836 (MHz)
C       19 Eta:       0.3837
============
Atom: C       20
============
C       20 Coordinates     -0.073  -15.025   -4.512   A
 
TOTAL tensor

              -0.0286      0.3496      0.1596
               0.3496     -0.1092      0.1624
               0.1596      0.1624      0.1379

C       20 Eigenvalue  V_xx      -0.0277      
C       20 Eigenvector V_xx      -0.4609     -0.3696      0.8068
C       20 Eigenvalue  V_yy      -0.4213      
C       20 Eigenvector V_yy      -0.6576      0.7527     -0.0309
C       20 Eigenvalue  V_zz       0.4490      
C       20 Eigenvector V_zz      -0.5959     -0.5448     -0.5900
 
C       20 Cq:        3.5100 (MHz)
C       20 Eta:       0.8768
============
Atom: C       21
============
C       21 Coordinates      1.087  -15.828   -4.965   A
 
TOTAL tensor

               0.0478     -0.0676     -0.0270
              -0.0676     -0.0063      0.0413
              -0.0270      0.0413     -0.0415

C       21 Eigenvalue  V_xx      -0.0355      
C       21 Eigenvector V_xx       0.5992      0.4832      0.6383
C       21 Eigenvalue  V_yy      -0.0722      
C       21 Eigenvector V_yy      -0.2174     -0.6691      0.7107
C       21 Eigenvalue  V_zz       0.1077      
C       21 Eigenvector V_zz      -0.7705      0.5646      0.2959
 
C       21 Cq:        0.8416 (MHz)
C       21 Eta:       0.3405
============
Atom: C       22
============
C       22 Coordinates     -4.147  -11.493   -3.915   A
 
TOTAL tensor

               0.0257      0.1632      0.1490
               0.1632     -0.0836      0.1606
               0.1490      0.1606      0.0579

C       22 Eigenvalue  V_xx      -0.1067      
C       22 Eigenvector V_xx      -0.6917     -0.0926      0.7162
C       22 Eigenvalue  V_yy      -0.2142      
C       22 Eigenvector V_yy      -0.4115      0.8655     -0.2856
C       22 Eigenvalue  V_zz       0.3209      
C       22 Eigenvector V_zz      -0.5935     -0.4922     -0.6368
 
C       22 Cq:        2.5088 (MHz)
C       22 Eta:       0.3352
============
Atom: C       23
============
C       23 Coordinates     -5.178  -10.598   -3.656   A
 
TOTAL tensor

              -0.0048      0.1702      0.2214
               0.1702     -0.0440      0.1631
               0.2214      0.1631      0.0488

C       23 Eigenvalue  V_xx      -0.1671      
C       23 Eigenvector V_xx       0.0359      0.7793     -0.6256
C       23 Eigenvalue  V_yy      -0.2094      
C       23 Eigenvector V_yy      -0.8059      0.3927      0.4430
C       23 Eigenvalue  V_zz       0.3765      
C       23 Eigenvector V_zz       0.5909      0.4883      0.6422
 
C       23 Cq:        2.9430 (MHz)
C       23 Eta:       0.1124
============
Atom: C       24
============
C       24 Coordinates      0.213  -13.371   -6.249   A
 
TOTAL tensor

               0.0483     -0.1407      0.2982
              -0.1407      0.1498      0.2119
               0.2982      0.2119     -0.1981

C       24 Eigenvalue  V_xx       0.2474      
C       24 Eigenvector V_xx      -0.8512      0.3150     -0.4199
C       24 Eigenvalue  V_yy       0.2501      
C       24 Eigenvector V_yy      -0.0902     -0.8758     -0.4742
C       24 Eigenvalue  V_zz      -0.4975      
C       24 Eigenvector V_zz      -0.5171     -0.3657      0.7739
 
C       24 Cq:       -3.8893 (MHz)
C       24 Eta:       0.0054
============
Atom: N        1
============
N        1 Coordinates      2.153   12.062    5.292   A
 
TOTAL tensor

               0.0193     -0.4110     -0.2694
              -0.4110      0.0868     -0.2851
              -0.2694     -0.2851     -0.1061

N        1 Eigenvalue  V_xx       0.1769      
N        1 Eigenvector V_xx      -0.4836     -0.3427      0.8054
N        1 Eigenvalue  V_yy       0.4673      
N        1 Eigenvector V_yy      -0.6513      0.7556     -0.0696
N        1 Eigenvalue  V_zz      -0.6442      
N        1 Eigenvector V_zz      -0.5847     -0.5583     -0.5886
 
N        1 Cq:       -3.0940 (MHz)
N        1 Eta:       0.4507
============
Atom: N        2
============
N        2 Coordinates     -0.825   12.950    7.151   A
 
TOTAL tensor

               0.0899     -0.3638      0.3890
              -0.3638      0.2881      0.2301
               0.3890      0.2301     -0.3780

N        2 Eigenvalue  V_xx       0.1729      
N        2 Eigenvector V_xx       0.5656      0.5387      0.6244
N        2 Eigenvalue  V_yy       0.5702      
N        2 Eigenvector V_yy      -0.6412      0.7634     -0.0778
N        2 Eigenvalue  V_zz      -0.7431      
N        2 Eigenvector V_zz      -0.5186     -0.3564      0.7772
 
N        2 Cq:       -3.5688 (MHz)
N        2 Eta:       0.5346
============
Atom: N        3
============
N        3 Coordinates     -2.153  -12.062   -5.292   A
 
TOTAL tensor

               0.0193     -0.4110     -0.2694
              -0.4110      0.0868     -0.2851
              -0.2694     -0.2851     -0.1061

N        3 Eigenvalue  V_xx       0.1769      
N        3 Eigenvector V_xx      -0.4836     -0.3427      0.8054
N        3 Eigenvalue  V_yy       0.4673      
N        3 Eigenvector V_yy      -0.6513      0.7556     -0.0696
N        3 Eigenvalue  V_zz      -0.6442      
N        3 Eigenvector V_zz      -0.5847     -0.5583     -0.5886
 
N        3 Cq:       -3.0940 (MHz)
N        3 Eta:       0.4507
============
Atom: N        4
============
N        4 Coordinates      0.825  -12.950   -7.151   A
 
TOTAL tensor

               0.0899     -0.3638      0.3890
              -0.3638      0.2881      0.2301
               0.3890      0.2301     -0.3780

N        4 Eigenvalue  V_xx       0.1729      
N        4 Eigenvector V_xx       0.5656      0.5387      0.6244
N        4 Eigenvalue  V_yy       0.5702      
N        4 Eigenvector V_yy      -0.6412      0.7634     -0.0778
N        4 Eigenvalue  V_zz      -0.7431      
N        4 Eigenvector V_zz      -0.5186     -0.3564      0.7772
 
N        4 Cq:       -3.5688 (MHz)
N        4 Eta:       0.5346
============
Atom: O        1
============
O        1 Coordinates      0.700   15.490    3.459   A
 
TOTAL tensor

               0.1583      0.1286     -0.8159
               0.1286     -0.5714     -0.1565
              -0.8159     -0.1565      0.4131

O        1 Eigenvalue  V_xx      -0.5398      
O        1 Eigenvector V_xx       0.7634     -0.0716      0.6419
O        1 Eigenvalue  V_yy      -0.5957      
O        1 Eigenvector V_yy      -0.0216      0.9905      0.1362
O        1 Eigenvalue  V_zz       1.1355      
O        1 Eigenvector V_zz      -0.6455     -0.1178      0.7546
 
O        1 Cq:       -6.8249 (MHz)
O        1 Eta:       0.0492
============
Atom: O        2
============
O        2 Coordinates      2.302   13.640    3.623   A
 
TOTAL tensor

              -0.4030      0.8364     -0.3018
               0.8364     -0.3436     -0.3142
              -0.3018     -0.3142      0.7466

O        2 Eigenvalue  V_xx       0.1471      
O        2 Eigenvector V_xx       0.5621      0.5818      0.5878
O        2 Eigenvalue  V_yy       1.0632      
O        2 Eigenvector V_yy      -0.4079     -0.4232      0.8090
O        2 Eigenvalue  V_zz      -1.2102      
O        2 Eigenvector V_zz      -0.7194      0.6946      0.0006
 
O        2 Cq:        7.2741 (MHz)
O        2 Eta:       0.7570
============
Atom: O        3
============
O        3 Coordinates     -0.700  -15.490   -3.459   A
 
TOTAL tensor

               0.1583      0.1286     -0.8159
               0.1286     -0.5714     -0.1565
              -0.8159     -0.1565      0.4131

O        3 Eigenvalue  V_xx      -0.5398      
O        3 Eigenvector V_xx       0.7634     -0.0716      0.6419
O        3 Eigenvalue  V_yy      -0.5957      
O        3 Eigenvector V_yy      -0.0216      0.9905      0.1362
O        3 Eigenvalue  V_zz       1.1355      
O        3 Eigenvector V_zz      -0.6455     -0.1178      0.7546
 
O        3 Cq:       -6.8249 (MHz)
O        3 Eta:       0.0492
============
Atom: O        4
============
O        4 Coordinates     -2.302  -13.640   -3.623   A
 
TOTAL tensor

              -0.4030      0.8364     -0.3018
               0.8364     -0.3436     -0.3142
              -0.3018     -0.3142      0.7466

O        4 Eigenvalue  V_xx       0.1471      
O        4 Eigenvector V_xx       0.5621      0.5818      0.5878
O        4 Eigenvalue  V_yy       1.0632      
O        4 Eigenvector V_yy      -0.4079     -0.4232      0.8090
O        4 Eigenvalue  V_zz      -1.2102      
O        4 Eigenvector V_zz      -0.7194      0.6946      0.0006
 
O        4 Cq:        7.2741 (MHz)
O        4 Eta:       0.7570
============
Atom: F        1
============
F        1 Coordinates      7.576    9.089    3.755   A
 
TOTAL tensor

               1.7324      1.6501     -0.8286
               1.6501     -0.6308     -0.5007
              -0.8286     -0.5007     -1.1016

F        1 Eigenvalue  V_xx      -1.3142      
F        1 Eigenvector V_xx       0.3664     -0.2229      0.9034
F        1 Eigenvalue  V_yy      -1.5042      
F        1 Eigenvector V_yy      -0.3505      0.8663      0.3559
F        1 Eigenvalue  V_zz       2.8184      
F        1 Eigenvector V_zz      -0.8619     -0.4471      0.2393
 
F        1 Cq:      662.2145 (MHz)
F        1 Eta:       0.0674
============
Atom: F        2
============
F        2 Coordinates      6.694    7.602    5.099   A
 
TOTAL tensor

              -1.1713     -0.5619      0.7387
              -0.5619      0.3218     -2.0141
               0.7387     -2.0141      0.8494

F        2 Eigenvalue  V_xx      -1.3455      
F        2 Eigenvector V_xx      -0.8235     -0.5281     -0.2074
F        2 Eigenvalue  V_yy      -1.4856      
F        2 Eigenvector V_yy       0.5207     -0.5581     -0.6461
F        2 Eigenvalue  V_zz       2.8311      
F        2 Eigenvector V_zz       0.2254     -0.6400      0.7345
 
F        2 Cq:      665.2153 (MHz)
F        2 Eta:       0.0495
============
Atom: F        3
============
F        3 Coordinates      6.090    7.679    3.003   A
 
TOTAL tensor

              -1.2644      0.5910      0.7173
               0.5910      0.0295      1.8926
               0.7173      1.8926      1.2349

F        3 Eigenvalue  V_xx      -1.3344      
F        3 Eigenvector V_xx       0.3411      0.7089     -0.6174
F        3 Eigenvalue  V_yy      -1.4944      
F        3 Eigenvector V_yy      -0.9137      0.4045     -0.0404
F        3 Eigenvalue  V_zz       2.8288      
F        3 Eigenvector V_zz       0.2211      0.5778      0.7856
 
F        3 Cq:      664.6679 (MHz)
F        3 Eta:       0.0566
============
Atom: F        4
============
F        4 Coordinates     -7.576   -9.089   -3.755   A
 
TOTAL tensor

               1.7324      1.6501     -0.8286
               1.6501     -0.6308     -0.5007
              -0.8286     -0.5007     -1.1016

F        4 Eigenvalue  V_xx      -1.3142      
F        4 Eigenvector V_xx       0.3664     -0.2229      0.9034
F        4 Eigenvalue  V_yy      -1.5042      
F        4 Eigenvector V_yy      -0.3505      0.8663      0.3559
F        4 Eigenvalue  V_zz       2.8184      
F        4 Eigenvector V_zz      -0.8619     -0.4471      0.2393
 
F        4 Cq:      662.2145 (MHz)
F        4 Eta:       0.0674
============
Atom: F        5
============
F        5 Coordinates     -6.694   -7.602   -5.099   A
 
TOTAL tensor

              -1.1713     -0.5619      0.7387
              -0.5619      0.3218     -2.0141
               0.7387     -2.0141      0.8494

F        5 Eigenvalue  V_xx      -1.3455      
F        5 Eigenvector V_xx      -0.8235     -0.5281     -0.2074
F        5 Eigenvalue  V_yy      -1.4856      
F        5 Eigenvector V_yy       0.5207     -0.5581     -0.6461
F        5 Eigenvalue  V_zz       2.8311      
F        5 Eigenvector V_zz       0.2254     -0.6400      0.7345
 
F        5 Cq:      665.2153 (MHz)
F        5 Eta:       0.0495
============
Atom: F        6
============
F        6 Coordinates     -6.090   -7.679   -3.003   A
 
TOTAL tensor

              -1.2644      0.5910      0.7173
               0.5910      0.0295      1.8926
               0.7173      1.8926      1.2349

F        6 Eigenvalue  V_xx      -1.3344      
F        6 Eigenvector V_xx       0.3411      0.7089     -0.6174
F        6 Eigenvalue  V_yy      -1.4944      
F        6 Eigenvector V_yy      -0.9137      0.4045     -0.0404
F        6 Eigenvalue  V_zz       2.8288      
F        6 Eigenvector V_zz       0.2211      0.5778      0.7856
 
F        6 Cq:      664.6679 (MHz)
F        6 Eta:       0.0566
[/magres_old]
